# Supplementary material for: The genetics of divergence and reproductive isolation between ecotypes of Panicum hallii
Source: New Phytol. 2014 Sep 23;205(1):402–14. doi: 10.1111/nph.13027 (PMC4265272; doi:10.1111/nph.13027)
Supplement: Table S1 — Summary of Illumina libraries used in the preliminary Meraculous Panicum hallii assembly Table S2 R/qtl input file for QTL mapping of morphological traits Table S3 R/qtl input file for QTL mapping of physiological traits [file nph0205-0402-SD2.xlsx]

## Sheet: Table_S1
Supporting Information Tables S1-S3. Table S1 Summary of Illumina libraries used in the preliminary Meraculous Panicum hallii assembly
JGI library name	JGI library type	Insert size (kbp)	Platform	Read lengths (bp)	Total seq (Gb)
ICII	ill-std-pe-unamp	0.2	IlluminaHiSeq	2x150	51.4
IITZ	ill-pe-clip	2	IlluminaHiSeq	2x150	41.5
HTFU	ill-pe-jmp	4	IlluminaGAIIx	2x76	3.4
HTIH	ill-pe-jmp	4	IlluminaGAIIx	2x76	4.1
HUAU	ill-pe-jmp	4	IlluminaGAIIx	2x76	7.1
IBYG	ill-pe-clip	4	IlluminaHiSeq	2x100	18.5
IBYH	ill-pe-clip	4	IlluminaHiSeq	2x100	21.2
IASS	ill-pe-clip	8	IlluminaHiSeq	2x100	13.2
IFZB	ill-pe-clip	8	IlluminaHiSeq	2x100	28.3
IGZA	ill-pe-clip	35	IlluminaHiSeq	2x100	2.8
IGZB	ill-pe-clip	35	IlluminaHiSeq	2x100	7
IGZC	ill-pe-clip	35	IlluminaHiSeq	2x100	3.4
IGYZ	ill-pe-clip	35	IlluminaHiSeq	2x100	4.5

## Sheet: Table_S2
Table S2 R/qtl input file for QTL mapping of morphological traits
Line	Til_ht	Num_til	Til_thk	Lf_len	Lf_wdt	Flw_time	Flw_time_2	Inf_Len	Flw_Num	Seed_mass	Sterile	Cohort1	Cohort2	Cohort3	Cohort4	Marker	26803:403427	26803:678338	26803:1111762	26803:1298480	26803:1410964	5361:82407	5361:1185420	5361:1422692	16269:12288	6335:290315	6335:1284983	13827:640319	20131:1296080	20131:416353	20131:231967	82341:11158	7625:17166	150579:46396	6623:15818	30209:106633	204023:92338	77628:144344	110838:352779	187004:60122	32836:41006	6824:57270	5711:1280206	5711:1747354	5711:2034023	5711:2623791	5711:2835917	5711:3572420	5711:3902783
																	1	1	1	1	1	1	1	1	1	1	1	1	1	1	1	1	1	1	1	1	1	1	1	1	1	1	1	1	1	1	1	1	1
																	0	2.524	3.35	5.386	6.857	9.778	16.52	17.581	18.092	35.744	45.983	53.538	55.904	60.893	62.742	66.403	66.94	67.675	67.848	67.982	68.263	68.584	68.964	69.413	69.983	70.913	77.988	81.005	84.069	88.512	90.506	93.673	96.884
FH001	45.3	24	2.5	20.3	8.8	48	48	25.7	370	0.00095	0	1	0	0	0	FH001	A	A	-	A	A	A	A	A	A	A	H	H	H	H	H	H	H	H	H	H	H	H	H	H	H	H	H	H	H	H	H	H	H
FH002	50.6	25	2.3	22	7	53	53	21.1	523	0.00076	0	1	0	0	0	FH002	B	B	-	B	B	B	B	B	B	B	B	B	-	B	B	B	B	B	B	B	B	B	B	B	B	B	B	B	B	B	B	H	H
FH003	66.5	25	2.1	21.7	7.2	57	57	20.7	340	NA	1	1	0	0	0	FH003	H	H	H	H	H	H	H	H	H	H	H	H	H	H	H	H	-	H	H	H	H	H	H	H	H	H	H	H	B	H	H	H	B
FH004	54.5	23	2	19.4	6.6	45	45	22.3	246	0.00092	0	1	0	0	0	FH004	B	B	H	B	B	B	B	B	H	H	H	H	-	H	H	H	H	H	H	H	H	H	H	H	H	H	B	B	B	B	-	B	B
FH005	46.1	19	1.8	16.1	5	45	45	24.5	220	0.00113	0	1	0	0	0	FH005	B	B	-	B	B	-	H	H	H	H	B	-	-	H	B	H	-	-	H	H	H	-	H	H	-	-	H	H	H	-	-	B	B
FH006	40.6	17	1.4	13.6	5.1	45	45	18.5	97	0.001	0	1	0	0	0	FH006	H	H	H	H	H	H	H	H	H	A	A	A	A	A	A	A	A	A	A	A	A	A	A	A	A	A	A	A	A	A	A	H	H
FH007	44.5	15	1.6	16	5.6	36	36	19.3	262	0.00101	0	1	0	0	0	FH007	H	H	-	H	H	H	B	B	B	B	B	B	B	H	H	H	H	H	H	H	H	H	H	H	H	H	H	H	H	H	-	H	H
FH008	50.6	15	1.7	14.3	3.8	40	40	22	225	0.000905	0	1	0	0	0	FH008	H	H	H	H	H	H	H	H	H	H	H	H	H	H	B	-	B	B	-	B	B	B	B	B	B	B	B	B	B	B	B	B	B
FH009	48.3	22	1.7	13.7	4.6	45	45	23.3	267	0.00114	0	1	0	0	0	FH009	B	B	-	B	H	H	H	H	H	H	H	H	H	H	H	H	H	H	H	H	H	H	H	H	H	H	H	H	H	H	H	H	H
FH010	48.1	22	1.5	20.2	7.1	37	37	23.3	352	0.001	0	1	0	0	0	FH010	A	A	-	A	A	-	A	A	A	-	A	-	A	A	-	A	-	A	A	A	A	-	A	A	A	A	A	A	A	-	-	A	H
FH011	53.7	18	2.3	21	6.1	43	43	26.7	398	0.00096	0	1	0	0	0	FH011	H	H	-	H	H	-	B	B	B	B	B	-	-	B	H	H	-	-	H	H	H	H	H	H	H	H	H	B	B	-	-	B	B
FH012	50.7	18	1.9	20.8	6.2	47	47	22.6	225	0.00086	0	1	0	0	0	FH012	A	A	A	A	A	A	A	A	A	A	A	A	-	H	H	H	H	H	H	H	H	H	H	H	H	H	B	B	B	B	B	B	B
FH013	58.7	25	1.9	19.6	7.4	51	51	22.1	533	0.00078	0	1	0	0	0	FH013	A	A	A	H	H	H	H	H	H	H	B	H	H	H	H	H	H	H	H	H	H	H	H	H	H	H	H	H	H	H	H	H	H
FH014	56.1	24	2.1	21.7	6.1	50	50	22.4	373	0.00097	0	1	0	0	0	FH014	A	A	-	A	A	A	A	A	A	A	A	A	A	A	A	A	A	A	A	A	A	A	A	A	A	A	A	A	A	H	-	A	A
FH015	41.8	26	1.8	18.1	6.1	45	45	19.4	241	0.000895	0	1	0	0	0	FH015	B	B	-	B	B	B	B	B	B	B	B	-	B	B	B	B	B	-	B	B	B	B	B	B	B	B	B	B	B	-	-	H	H
FH016	68.5	20	1.9	21.9	6.3	50	50	27.7	430	0.00096	0	1	0	0	0	FH016	H	H	-	H	H	-	H	H	H	H	B	A	A	A	-	A	-	A	A	A	A	-	A	A	A	-	A	A	A	-	-	A	A
FH017	46.5	21	1.8	23.6	6.5	46	46	25.2	148	0.00097	0	1	0	0	0	FH017	H	H	H	H	H	H	H	H	H	H	H	H	H	H	H	B	H	H	H	H	H	H	H	H	-	H	H	B	B	B	-	B	B
FH018	48.4	18	2.5	31.1	8.3	48	48	20.5	235	0.001125	0	1	0	0	0	FH018	A	A	-	A	A	A	A	A	A	A	A	A	A	A	H	H	-	H	H	H	H	-	H	H	H	H	H	H	B	H	H	H	H
FH019	49.8	29	2.4	21.7	7.8	45	45	24.1	358	0.000925	0	1	0	0	0	FH019	B	H	-	H	H	H	H	H	H	H	H	-	-	A	-	A	H	-	A	A	A	-	-	A	-	A	-	A	H	-	-	H	H
FH020	48.5	25	1.6	13.8	4.7	43	43	17.2	174	0.0009	0	1	0	0	0	FH020	-	A	-	A	A	-	A	A	A	H	H	H	H	H	H	H	-	H	H	H	H	-	-	H	H	-	-	H	H	-	H	B	B
FH021	56.2	22	2.2	24.4	7.4	48	48	24.8	338	0.000825	0	1	0	0	0	FH021	A	A	-	A	A	H	H	H	H	-	B	-	B	B	-	B	-	-	B	B	B	B	B	B	B	B	B	B	B	-	-	B	B
FH022	47.5	18	2	22.6	8.3	43	43	24.8	261	0.00106	0	1	0	0	0	FH022	A	A	-	A	A	A	H	H	H	H	B	H	H	H	H	H	H	H	H	H	H	H	H	H	H	H	H	H	H	H	H	H	B
FH023	42	31	1.5	17.1	5.1	52	52	19.5	184	0.000715	0	1	0	0	0	FH023	H	H	-	H	H	-	H	H	H	B	B	-	B	B	B	B	B	-	B	B	B	B	B	B	B	B	B	B	B	H	-	H	H
FH024	36.4	9	2	27	6.4	58	58	22	169	0.00107	0	0	0	1	0	FH024	B	B	B	B	B	B	B	B	B	B	B	B	B	B	B	B	B	B	B	B	B	B	B	B	B	B	B	H	H	H	H	H	H
FH025	40.8	8	1.8	15.9	4.9	NA	92	21.7	95	0.00096	0	0	0	1	0	FH025	H	H	-	H	H	H	H	H	H	B	B	-	-	B	B	B	B	B	B	B	B	B	B	B	B	B	B	B	B	B	B	B	B
FH026	51.8	15	1.4	20.8	5.4	NA	90	21.8	238	NA	1	0	0	1	0	FH026	H	H	H	H	H	-	H	H	H	H	H	B	B	B	B	B	B	B	B	B	B	B	B	B	B	B	H	H	A	A	A	A	A
FH028	41.4	22	1.2	15	5	46	46	17.6	188	0.0009	1	1	0	0	0	FH028	B	B	B	B	B	B	B	B	B	B	B	-	B	B	B	H	H	-	H	H	H	H	H	H	H	H	H	H	H	H	H	H	H
FH029	61.4	13	2.1	22.9	6.4	71	71	20.4	NA	NA	1	0	0	1	0	FH029	-	A	-	A	A	-	A	A	A	A	-	H	-	A	-	H	H	-	H	H	H	H	-	H	H	H	H	H	A	H	-	A	A
FH030	42.8	17	1.7	20.6	6	46	46	20.4	293	0.000872	0	1	0	0	0	FH030	-	A	-	A	-	-	A	-	A	-	-	H	-	H	B	H	-	B	H	H	B	-	-	B	H	B	B	B	B	B	-	B	B
FH031	42.3	12	1.7	21.5	5.1	58	58	23.2	185	0.001075	0	0	0	1	0	FH031	-	H	-	H	H	-	H	H	H	-	A	-	-	A	-	A	-	-	A	A	A	-	-	A	-	-	-	A	A	-	-	-	-
FH032	54.4	22	2	23	6.3	63	63	23.5	372	0.000863	1	0	0	1	0	FH032	A	A	-	A	A	A	A	A	A	A	A	H	A	H	B	B	H	H	H	H	H	H	H	H	-	H	H	H	H	B	-	H	H
FH033	68.2	15	1.8	20.4	7.4	NA	99	24.8	332	0.000725	0	0	0	1	0	FH033	A	A	-	A	A	-	A	A	A	-	A	A	H	H	H	H	H	A	H	H	H	H	H	H	H	H	H	H	B	H	H	H	H
FH034	NA	NA	NA	NA	NA	NA	NA	NA	NA	NA	NA	0	0	1	0	FH034	H	H	H	H	H	H	H	H	H	H	H	-	H	H	-	H	H	H	H	H	B	H	H	H	B	H	H	H	H	H	H	H	H
FH035	39.8	15	2.1	18.7	6	48	48	20.6	197	0.000875	0	1	0	0	0	FH035	A	A	-	A	A	A	A	A	A	H	H	B	B	B	B	B	B	B	B	B	B	B	B	B	B	B	B	B	B	B	B	B	B
FH036	52.3	18	2	20.1	7.3	51	51	21.3	347	0.001005	0	1	0	0	0	FH036	H	H	-	H	H	H	H	H	H	A	A	A	A	A	-	A	A	A	A	A	A	-	A	A	A	A	A	A	A	-	-	A	A
FH037	52.2	17	1.7	21	6.1	66	66	17.2	327	0.0007	0	1	0	0	0	FH037	H	H	-	H	H	-	B	B	B	B	B	B	-	B	B	B	B	-	B	B	B	-	B	B	B	B	B	B	B	-	-	B	B
FH038	55	17	1.2	18.1	5.5	52	52	NA	NA	NA	1	1	0	0	0	FH038	A	A	-	A	A	A	A	A	A	A	A	-	-	A	A	A	-	A	A	A	A	A	A	A	-	-	A	A	B	A	-	H	H
FH039	34.2	6	1.5	18.3	5.7	60	60	18.4	113	NA	0	1	0	0	0	FH039	B	H	H	H	H	-	H	H	H	H	H	-	H	H	H	H	H	H	H	H	H	H	H	H	H	H	B	B	B	B	B	B	B
FH040	30.3	16	2.2	18	5.6	46	46	22.5	173	0.000875	0	1	0	0	0	FH040	H	H	-	H	H	-	H	H	H	-	H	H	H	H	H	H	B	H	H	H	H	H	H	H	H	H	H	H	H	H	-	H	H
FH041	58.6	17	1.6	18.6	6.1	47	47	21.8	230	0.001065	0	1	0	0	0	FH041	H	H	-	H	H	-	A	A	A	-	A	-	-	A	-	A	-	-	A	A	A	-	H	A	A	-	A	A	A	-	-	A	A
FH042	51.8	27	1.8	16.4	5.4	75	75	31.5	339	0.0008	0	1	0	0	0	FH042	H	H	-	H	H	H	H	H	H	A	A	A	A	A	A	A	-	-	A	A	A	A	-	A	A	-	-	A	A	-	-	A	H
FH043	59.4	19	2	24	8	52	52	27	332	0.000835	0	1	0	0	0	FH043	B	B	-	B	B	-	B	B	B	-	H	H	H	H	-	B	-	H	H	H	H	H	-	H	-	H	-	H	H	-	-	H	H
FH044	33.3	19	1.4	16.4	4.9	56	56	22.2	170	NA	NA	1	0	0	0	FH044	H	H	-	H	H	-	H	H	H	H	H	H	-	A	-	-	-	A	A	A	A	-	-	A	A	A	H	H	H	-	-	H	H
FH045	43.8	19	1.3	NA	4.9	53	53	18	218	0.001	0	1	0	0	0	FH045	H	H	H	H	H	H	H	H	H	H	H	H	H	H	H	H	B	H	H	H	H	H	H	H	H	H	-	H	H	-	-	H	B
FH046	39.8	17	2	18.2	6.1	52	52	22.8	213	0.000892	0	1	0	0	0	FH046	-	H	-	H	H	H	A	A	A	-	-	A	-	H	H	H	H	H	H	H	H	-	-	H	B	H	H	H	H	H	H	H	H
FH047	58.1	25	1.7	15.4	5.8	69	69	19	268	NA	1	1	0	0	0	FH047	B	B	B	B	B	B	A	A	A	A	A	A	A	A	-	A	-	A	A	A	A	A	A	A	A	-	A	A	A	-	A	A	A
FH048	50	20	2	27	7.4	49	49	24.3	276	0.00124	0	1	0	0	0	FH048	-	A	-	A	A	-	A	A	A	-	A	-	-	A	-	A	-	A	A	A	A	-	H	A	-	-	-	A	A	-	-	A	A
FH049	43.5	16	1.9	16.7	4.6	56	56	23.7	252	0.000792	0	0	1	0	0	FH049	B	B	-	B	B	B	B	H	H	H	H	H	-	H	A	A	A	A	A	A	A	A	-	A	A	-	A	A	A	-	-	A	A
FH050	NA	NA	NA	NA	NA	NA	NA	NA	NA	NA	NA	0	1	0	0	FH050	A	A	A	A	A	A	A	A	A	H	H	H	B	H	H	-	H	H	-	H	H	H	H	H	H	H	B	B	B	B	B	B	B
FH051	58.5	20	1.7	19.7	5.9	47	47	22.4	261	0.00087	0	1	0	0	0	FH051	B	B	-	B	B	B	B	B	B	B	B	-	B	B	B	B	B	-	B	B	B	B	B	B	B	B	B	B	B	B	-	B	B
FH052	56.5	14	1.3	14.4	4	57	57	16.4	154	NA	1	1	0	0	0	FH052	B	B	B	B	B	B	B	B	B	B	B	B	B	B	B	B	B	-	B	B	B	B	B	B	B	B	B	B	B	B	-	B	B
FH053	42.3	15	1.6	14.2	4.4	51	51	23	202	NA	NA	1	0	0	0	FH053	-	A	-	A	-	A	A	A	A	-	H	-	-	H	-	H	H	H	H	H	H	-	H	H	H	H	H	H	H	H	H	H	H
FH054	56.2	22	2.6	28.1	8.8	55	55	26.9	420	0.00085	0	1	0	0	0	FH054	A	A	-	A	H	-	A	A	A	-	H	H	H	H	B	B	-	H	H	H	H	H	-	H	-	B	H	H	H	-	-	H	-
FH055	50.1	26	1.9	15.3	4.8	45	45	21.4	226	0.00108	0	1	0	0	0	FH055	H	H	-	H	-	-	H	H	H	H	B	H	H	H	-	H	-	H	H	H	H	-	-	-	H	-	H	H	H	-	-	H	B
FH056	45.5	19	1.6	21.2	5.8	66	66	21.2	283	0.00088	0	1	0	0	0	FH056	H	H	-	A	A	-	A	A	A	A	-	-	-	A	-	A	A	A	A	A	A	A	A	A	A	A	A	A	A	-	H	H	H
FH057	47.2	16	2	16.2	5.8	48	48	22.9	260	0.000925	0	1	0	0	0	FH057	B	B	-	B	B	B	B	B	B	-	-	H	-	A	-	A	-	A	A	A	A	-	-	A	-	-	A	A	A	-	-	A	A
FH058	48.3	18	1.9	18.4	6.5	45	45	21.2	272	0.00087	0	1	0	0	0	FH058	H	H	H	H	H	H	H	H	H	H	H	A	A	A	A	A	-	A	A	A	A	A	A	A	A	A	A	A	A	-	A	A	A
FH059	48.9	17	1.5	18.5	5.9	66	66	17.5	140	NA	1	1	0	0	0	FH059	A	A	-	A	A	-	A	A	A	A	A	A	A	A	-	A	A	A	A	A	A	A	A	A	A	-	A	A	A	-	-	A	A
FH060	55.6	10	2.5	23.9	7.6	73	73	27.5	379	0.00107	0	1	0	0	0	FH060	H	H	H	H	H	H	H	H	H	H	H	H	H	H	H	H	H	H	H	H	H	H	H	H	H	H	A	A	A	A	A	A	A
FH061	62	15	2.6	27.8	6.9	70	70	23.1	258	0.00091	0	1	0	0	0	FH061	B	B	-	B	B	B	B	B	B	B	B	-	-	B	-	B	B	B	B	B	B	-	B	B	-	B	B	B	B	-	-	B	B
FH062	41	11	1.1	12.4	4.4	43	43	18.9	252	0.00095	0	1	0	0	0	FH062	B	B	B	B	B	B	B	B	B	B	H	-	H	H	H	A	-	A	A	A	A	A	A	A	-	-	A	A	A	-	-	A	A
FH063	40.8	21	1.3	18.8	6.5	46	46	23.4	311	0.000973	0	1	0	0	0	FH063	A	A	-	A	A	-	A	A	A	H	B	H	H	H	-	B	B	-	B	B	B	B	-	B	B	B	B	B	B	B	-	H	H
FH064	47.2	21	2	24.1	6.5	90	90	16.7	121	NA	NA	1	0	0	0	FH064	B	B	-	B	B	B	B	B	B	B	B	B	H	H	-	H	H	-	H	H	H	H	H	H	-	B	H	H	H	-	H	H	H
FH065	44.5	20	1.4	20.1	6.5	45	45	22.3	212	0.00102	0	1	0	0	0	FH065	H	H	-	H	H	H	H	H	H	H	B	H	H	B	B	B	B	B	B	B	B	B	B	B	B	B	B	B	H	H	H	H	H
FH066	44.6	20	1.6	17.3	5.9	43	43	22.4	258	0.001	0	1	0	0	0	FH066	A	A	-	A	A	-	A	A	A	A	A	H	H	H	-	B	H	H	H	H	H	H	H	H	H	H	H	H	H	H	-	H	H
FH067	46.5	13	1.9	15.5	5.3	43	43	22.2	277	0.000925	0	1	0	0	0	FH067	H	H	-	H	H	H	H	H	H	H	A	A	A	A	-	A	A	-	A	A	A	-	A	A	A	A	A	A	A	-	A	A	A
FH068	47.6	14	1.9	18.5	5.6	43	43	20.9	267	0.0008	0	1	0	0	0	FH068	B	B	-	B	B	B	B	B	B	B	B	B	B	B	-	H	H	H	H	H	H	H	H	H	-	H	B	H	H	H	H	H	H
FH069	37.2	12	1.7	16.7	5	59	59	16.6	100	0.000886	0	1	0	0	0	FH069	-	A	-	A	A	-	H	H	H	B	B	-	B	B	B	B	B	B	B	B	B	B	B	B	B	B	B	B	B	B	B	B	B
FH070	33.5	20	1.4	14.3	5.7	45	45	21	119	0.0012	0	1	0	0	0	FH070	H	A	-	A	A	A	A	A	A	-	A	A	-	A	-	A	-	A	A	A	A	-	A	A	A	-	H	H	H	H	-	B	B
FH071	37	21	1.7	18.7	6	45	45	21.7	NA	0.00101	0	1	0	0	0	FH071	A	A	-	A	A	-	A	A	A	-	A	A	-	A	A	A	-	A	A	A	A	-	-	A	-	-	-	A	A	-	-	A	A
FH072	53.6	26	2.2	24.8	6.4	54	54	25.1	255	0.001105	0	1	0	0	0	FH072	B	B	-	B	B	-	H	H	H	-	-	-	-	A	-	A	-	-	A	A	A	A	-	A	-	-	-	A	A	-	-	A	A
FH073	47.1	17	1.6	19.4	6.3	49	49	22.8	277	0.00096	0	1	0	0	0	FH073	A	A	-	A	A	A	A	A	A	-	A	A	-	A	-	A	A	A	A	A	A	-	A	A	A	A	A	A	A	-	-	A	A
FH074	53.5	13	1.7	23.5	6.5	NA	81	23.2	172	NA	1	0	0	1	0	FH074	A	A	-	A	A	A	A	A	A	A	A	A	A	A	H	H	H	H	H	H	H	H	H	B	H	H	H	H	H	H	H	H	H
FH075	35	16	1.9	15.2	4.8	40	40	19.5	102	0.0008	0	1	0	0	0	FH075	A	A	-	A	-	-	H	H	H	H	H	B	B	B	B	B	B	B	B	B	B	B	B	B	B	B	B	B	B	B	-	B	B
FH077	60.5	20	1.3	20.4	6.5	50	50	19.8	274	0.00096	0	1	0	0	0	FH077	A	A	-	A	A	-	A	A	A	H	H	H	H	H	-	H	-	H	H	H	H	H	H	H	H	B	H	H	H	H	H	H	H
FH078	64	19	1.7	22.1	6.5	62	62	26.9	124	NA	1	1	0	0	0	FH078	A	A	-	A	A	-	A	A	A	-	A	H	-	H	H	B	H	H	H	H	H	H	H	H	H	-	A	A	A	-	-	A	A
FH079	44.8	21	2.1	14.6	4.6	43	43	17.7	198	0.001035	0	1	0	0	0	FH079	-	H	-	H	B	-	B	B	B	-	B	B	-	B	B	B	-	B	B	B	B	B	-	B	-	B	-	B	B	-	-	B	B
FH080	51.4	21	2.1	23.9	6.6	52	52	27.8	402	0.00087	0	1	0	0	0	FH080	B	H	-	H	H	-	H	H	H	-	-	H	H	H	H	H	H	H	H	H	H	H	H	H	H	H	H	H	H	-	-	A	A
FH081	49.8	10	1.6	20.3	6.1	36	36	NA	NA	0.00107	0	1	0	0	0	FH081	A	A	-	A	H	-	A	A	A	B	B	H	H	H	H	H	-	H	H	H	H	H	H	H	H	-	H	H	H	-	-	B	H
FH082	40.5	19	1.6	20.6	6.1	52	52	20.9	227	0.00086	0	1	0	0	0	FH082	B	B	-	B	B	B	B	B	B	B	B	H	H	H	-	H	H	H	H	H	H	H	H	H	H	H	H	H	H	-	-	H	H
FH083	57	20	2.6	25.1	8.1	57	57	23.2	397	0.00098	0	1	0	0	0	FH083	B	B	B	B	B	B	B	B	B	H	H	B	H	A	A	A	A	A	A	A	A	A	A	A	A	A	H	H	H	H	H	H	H
FH084	41.6	13	2.1	22	6.6	41	41	20.2	214	0.00097	0	1	0	0	0	FH084	H	H	-	H	H	H	H	H	H	H	H	H	-	H	H	H	H	H	H	H	H	H	-	H	H	H	H	H	H	H	H	H	H
FH085	51.4	18	2	20.1	6.4	45	45	20.5	281	0.000871	0	1	0	0	0	FH085	-	A	-	A	A	-	A	A	A	-	-	-	H	H	-	H	-	H	H	H	H	-	H	H	-	-	H	H	H	-	H	H	H
FH086	46.6	17	2.3	22.3	7.4	78	78	23.3	365	0.0008	0	1	0	0	0	FH086	H	H	-	H	H	-	A	A	A	-	-	-	-	H	H	H	-	-	H	H	H	-	-	H	-	-	H	H	H	-	-	H	H
FH087	37.6	25	1.4	20.3	5.2	62	62	23.7	189	0.0008	1	1	0	0	0	FH087	H	H	H	H	H	-	H	H	H	H	H	H	H	A	-	A	A	A	A	A	A	A	A	A	A	-	A	H	H	H	H	H	H
FH088	34.4	14	1.6	15.1	4.5	43	43	21.2	274	0.00103	0	1	0	0	0	FH088	-	-	-	B	H	-	-	H	H	-	B	-	-	H	-	H	-	-	H	A	H	-	-	B	-	-	-	H	B	-	-	-	-
FH089	54	24	2.2	35.2	10	50	50	28.2	509	0.000995	0	1	0	0	0	FH089	H	H	H	H	H	-	H	H	H	H	H	-	-	A	A	A	A	A	A	A	A	-	-	A	A	A	A	A	A	-	-	-	A
FH090	57.2	31	1.9	22.7	6.5	58	58	16.6	122	0.000675	0	1	0	0	0	FH090	H	H	B	B	B	B	B	B	B	B	B	B	B	B	B	B	B	B	B	B	B	B	B	B	B	B	B	B	B	B	B	B	B
FH091	46.1	16	1.9	16.7	4.8	65	65	22.3	165	NA	NA	1	0	0	0	FH091	A	A	-	A	A	-	A	A	A	-	A	-	A	A	-	A	A	A	A	A	A	-	A	A	A	A	H	H	H	-	-	H	H
FH092	80	17	2.5	24.6	7.6	65	65	20.5	357	NA	1	1	0	0	0	FH092	H	H	H	H	H	H	H	H	H	H	B	H	H	H	H	H	H	H	H	H	H	H	H	H	H	-	H	H	H	H	H	H	H
FH093	43.2	22	2.2	18.9	6.6	48	48	26.2	301	0.001013	0	1	0	0	0	FH093	A	A	-	A	A	-	A	A	A	-	B	-	B	B	B	B	-	B	B	B	B	-	B	B	B	B	B	B	B	-	-	B	B
FH094	45.1	18	1.5	15	5.7	48	48	17.5	114	NA	1	1	0	0	0	FH094	A	A	-	A	A	A	A	A	A	A	A	A	A	A	A	A	A	A	A	A	A	-	A	A	A	A	A	A	A	-	-	A	A
FH095	58.4	21	2.1	22.2	7.7	55	55	23.5	209	0.000935	0	1	0	0	0	FH095	H	H	H	H	H	-	B	B	B	-	H	H	-	H	-	H	H	H	H	H	H	B	H	H	H	H	-	H	H	H	-	-	H
FH096	37.6	15	1.5	18.1	6.1	40	40	27.9	277	0.0011	0	1	0	0	0	FH096	-	H	-	H	-	-	B	-	A	-	-	-	-	A	-	A	-	-	-	A	A	-	-	-	-	-	-	A	A	-	-	-	-
FH097	56.5	15	1.7	21.4	5.9	56	56	22.1	166	NA	1	1	0	0	0	FH097	A	A	-	-	A	A	A	A	A	H	H	H	H	H	H	H	H	H	H	H	H	H	-	H	H	H	B	B	B	B	B	B	B
FH098	78.8	17	2.1	23.8	7.8	63	63	23	230	NA	1	1	0	0	0	FH098	H	H	-	H	H	-	H	H	H	-	B	-	B	B	B	B	B	B	B	B	B	B	B	B	B	B	-	H	H	B	-	-	B
FH099	43.2	13	1.9	17.5	5.8	61	61	19.5	203	0.0011	0	1	0	0	0	FH099	H	H	H	H	B	B	B	B	B	B	B	B	B	B	B	B	B	B	B	B	B	B	B	B	B	B	H	H	H	H	H	H	H
FH100	43.8	18	2.1	22.2	7.1	48	48	26.9	227	0.001105	0	1	0	0	0	FH100	A	A	-	A	A	A	A	A	A	A	A	A	A	A	A	A	A	A	A	A	A	A	A	A	A	A	A	A	A	H	H	H	H
FH101	54.2	26	2	23.4	7.3	54	54	25.4	490	0.00096	1	1	0	0	0	FH101	A	A	-	A	A	A	A	A	A	A	H	H	H	H	B	H	H	H	H	H	H	H	H	H	H	H	H	H	H	-	A	A	A
FH102	44.6	21	2	36.2	7.4	53	53	22	243	0.000775	0	1	0	0	0	FH102	-	A	-	A	-	-	A	H	H	-	-	-	-	B	-	B	-	-	B	B	B	-	-	B	-	-	-	B	B	-	-	-	B
FH103	59.2	21	1.9	25.8	6.5	47	47	22.4	279	0.00089	0	1	0	0	0	FH103	H	H	-	H	H	-	H	H	H	-	H	-	-	H	H	H	-	-	H	H	H	-	-	H	-	H	-	H	H	-	-	-	H
FH104	52.7	19	2	21.3	6.3	51	51	21.5	240	0.001015	0	1	0	0	0	FH104	B	B	-	B	B	B	B	B	B	B	B	B	-	B	B	H	-	H	H	H	H	H	H	H	H	H	-	A	A	-	-	A	A
FH105	54	22	2.7	23	8.5	43	43	26.9	421	0.00108	0	1	0	0	0	FH105	A	A	-	A	A	A	A	A	A	A	A	H	H	H	H	H	-	H	H	H	H	H	H	H	H	H	A	A	A	-	-	A	A
FH106	38	15	1.6	19.5	6.1	52	52	21	137	0.001	0	1	0	0	0	FH106	A	A	-	A	A	H	A	A	A	H	H	-	H	H	H	H	-	H	H	H	H	H	-	H	-	-	H	H	H	H	H	H	B
FH107	48	19	2.2	20.8	7.1	40	40	19.6	291	0.001065	0	1	0	0	0	FH107	A	A	-	A	A	A	A	A	A	A	A	A	A	A	A	A	-	A	A	A	A	A	A	A	A	A	H	H	H	H	H	H	H
FH108	49.1	11	2.4	20	7	48	48	18.6	257	0.001005	0	1	0	0	0	FH108	A	A	-	A	A	-	A	A	A	H	H	H	H	H	H	H	H	H	H	H	H	H	H	H	H	H	H	H	H	H	H	H	H
FH109	57.7	19	2.2	21.8	6.2	45	45	20.5	241	0.00082	0	1	0	0	0	FH109	H	H	-	H	H	H	H	H	H	H	B	B	B	B	B	B	B	B	B	B	B	B	B	B	B	B	B	H	H	-	-	H	H
FH110	56.9	27	2.3	26.4	7.4	58	58	24.2	431	0.0009	1	1	0	0	0	FH110	A	A	-	A	A	-	A	A	A	H	H	H	-	H	H	H	H	H	H	H	H	H	H	H	H	H	H	H	H	H	H	H	H
FH111	57.6	16	2.1	25.6	6.5	52	52	35.6	340	0.000854	0	1	0	0	0	FH111	B	B	-	B	B	B	B	B	B	B	B	H	H	H	H	H	B	H	H	H	H	B	H	H	H	H	H	H	H	H	H	H	H
FH112	51	13	1.6	21.8	5.7	73	73	25.6	NA	0.0009	0	1	0	0	0	FH112	B	B	-	B	B	-	B	B	B	B	B	-	-	B	B	B	-	-	B	B	B	B	-	B	-	-	-	B	B	-	-	B	B
FH113	45.3	19	1.8	13.7	4.4	47	47	18.9	324	0.000855	0	1	0	0	0	FH113	B	B	-	B	B	-	B	B	B	B	B	-	-	B	B	B	B	-	B	B	B	B	B	B	B	B	H	H	H	-	-	H	H
FH114	47.1	22	2.4	28.7	7.7	62	62	25.6	351	0.001095	0	1	0	0	0	FH114	A	A	-	A	A	-	A	A	A	-	A	A	A	A	-	H	H	A	H	H	H	H	H	H	A	H	H	B	B	B	-	B	B
FH115	41.4	19	2	26.9	8	45	45	28.2	221	0.001115	0	1	0	0	0	FH115	A	A	A	A	A	A	A	A	A	A	A	A	-	A	A	A	-	A	A	A	A	A	A	A	A	A	A	A	B	A	-	A	A
FH116	50.4	16	1.8	23	7.8	51	51	27.2	282	NA	NA	1	0	0	0	FH116	H	H	-	B	B	-	B	B	B	B	B	H	B	B	B	B	B	-	B	B	B	B	B	B	B	B	B	B	H	H	H	H	B
FH117	50.2	23	1.4	16	5.1	45	45	18.7	176	0.001045	0	1	0	0	0	FH117	H	H	-	H	H	H	H	H	H	H	H	H	H	B	H	H	H	H	H	H	H	H	H	H	H	H	H	H	H	H	H	H	H
FH119	40.4	20	2	22	5.5	55	55	22.8	191	0.00092	0	0	1	0	0	FH119	B	H	-	B	B	B	B	B	B	H	B	H	-	H	H	H	H	H	H	H	H	H	-	H	H	-	H	H	H	-	-	H	H
FH120	NA	NA	NA	NA	NA	NA	NA	19.4	205	0.000915	0	0	1	0	0	FH120	H	H	H	H	H	H	H	H	H	B	B	H	B	H	H	H	H	H	H	H	H	H	H	H	H	B	H	H	H	H	H	H	H
FH121	47.7	17	2.1	20.5	6.5	61	61	19.7	205	0.000756	0	0	1	0	0	FH121	-	H	-	H	H	-	H	H	H	-	B	-	-	A	-	A	-	-	A	A	A	-	H	-	-	-	H	H	H	-	-	H	B
FH123	49.5	16	2.1	24.3	6.5	66	66	22.1	237	NA	1	0	1	0	0	FH123	H	H	H	H	H	H	H	B	B	B	B	H	H	H	H	-	H	H	-	H	H	H	H	H	H	H	H	H	H	B	B	B	B
FH124	NA	NA	NA	NA	NA	NA	NA	NA	NA	NA	NA	0	1	0	0	FH124	H	H	H	H	H	H	H	H	H	H	H	H	A	A	A	-	A	A	-	A	A	A	A	A	A	A	A	A	A	A	A	A	A
FH125	57.1	17	1.7	15.8	4.6	71	71	18.6	181	0.00076	0	0	1	0	0	FH125	A	A	A	A	A	A	A	A	A	H	H	B	B	B	B	B	B	B	B	B	B	B	B	B	B	B	-	B	B	B	B	B	B
FH126	33.2	11	1.5	17.8	5.2	61	61	18.6	146	0.00096	0	0	1	0	0	FH126	H	H	-	H	H	-	H	H	H	-	-	-	-	H	-	H	-	-	H	H	H	-	H	H	H	-	H	H	H	-	-	B	B
FH127	48.1	13	1.7	21.3	5.8	72	72	18.9	342	0.000875	0	0	1	0	0	FH127	H	H	-	H	H	-	H	H	H	B	B	B	B	H	-	H	H	H	H	H	H	-	H	H	H	H	-	H	H	-	-	B	B
FH128	54.3	12	2	22	5.4	61	61	23	299	NA	1	0	1	0	0	FH128	H	H	H	H	H	H	A	A	A	A	A	A	A	A	A	A	A	A	A	A	A	A	A	A	A	A	A	A	A	H	H	H	H
FH129	28.6	7	1.6	10.9	3.9	69	69	14.5	108	0.00082	0	0	1	0	0	FH129	B	B	B	B	B	B	B	B	B	H	H	H	H	B	-	H	H	H	H	H	H	H	H	H	H	-	H	H	H	H	-	H	H
FH131	36.2	10	2.3	20.8	6	53	53	24	170	0.001106	0	0	0	1	0	FH131	A	A	-	A	A	A	A	A	A	A	-	A	-	A	B	H	H	H	H	H	H	H	H	H	H	H	H	H	H	H	H	A	A
FH132	45.6	6	1.7	19.2	5.5	63	63	19.5	180	0.00094	0	0	0	0	1	FH132	A	A	-	A	A	-	A	A	A	H	H	H	H	H	H	H	H	H	H	H	H	H	H	H	B	-	H	H	H	B	-	A	A
FH133	49.2	14	2	25.2	5.8	68	68	21.1	309	0.00094	0	0	1	0	0	FH133	A	A	-	A	A	-	A	A	A	-	B	-	-	B	-	B	-	-	B	B	B	-	-	B	-	-	-	B	B	-	-	B	B
FH134	41.2	12	1.9	14.6	4.5	59	59	17.2	135	0.000955	0	0	1	0	0	FH134	B	B	B	B	B	B	B	B	B	H	H	H	A	A	A	A	A	A	A	A	A	A	A	A	-	A	A	A	A	-	-	A	A
FH135	32.2	11	1.3	14.1	3.9	55	55	16.2	118	0.000905	0	0	1	0	0	FH135	H	H	-	H	H	H	H	H	H	H	H	H	H	H	H	H	H	H	H	H	H	H	H	H	H	H	H	H	H	H	H	H	H
FH136	46.1	16	2.3	19.8	6.8	60	60	25.6	315	0.000738	0	0	1	0	0	FH136	A	A	A	A	A	H	H	H	H	H	H	H	H	H	H	-	H	H	-	H	H	H	H	H	H	H	H	H	H	H	H	H	H
FH137	47.6	13	1.7	18.4	5.8	61	61	16.6	289	0.00103	0	0	1	0	0	FH137	B	H	-	H	-	-	H	H	H	-	A	-	-	A	-	H	-	-	H	H	H	-	-	H	-	-	-	H	H	-	-	H	B
FH138	NA	NA	NA	NA	NA	NA	NA	NA	NA	NA	NA	0	1	0	0	FH138	A	A	A	A	A	A	A	A	A	A	A	A	A	A	A	-	A	A	-	A	A	A	A	A	A	A	A	A	A	A	A	A	A
FH141	41.4	15	1.6	23.2	5.8	55	55	16.2	219	0.000838	0	0	1	0	0	FH141	A	A	-	A	A	-	A	A	A	A	A	-	-	A	-	A	-	-	A	A	A	-	A	A	-	-	-	A	A	-	-	A	A
FH142	47.4	15	1.9	22	6.3	66	66	21.1	239	0.00084	0	0	1	0	0	FH142	A	A	-	A	A	-	A	A	A	H	H	-	H	H	H	H	H	H	H	H	H	H	H	H	H	H	H	H	H	H	H	H	H
FH143	45.1	12	1.6	12	4.4	NA	84	18.5	112	NA	1	0	1	0	0	FH143	H	H	-	H	H	B	H	H	H	H	H	-	H	H	B	B	B	-	B	B	B	B	B	B	B	B	B	B	B	B	-	B	B
FH144	47.2	20	2.8	34.1	8.6	59	59	23.8	472	0.000953	0	0	1	0	0	FH144	H	H	-	H	H	H	H	H	H	H	H	H	B	B	B	B	B	B	B	B	B	B	B	B	B	B	B	H	H	H	H	H	H
FH145	40.4	14	1.9	21.8	5.8	76	76	16.5	91	0.000855	0	0	0	1	0	FH145	H	H	H	H	H	-	H	H	H	H	H	B	B	B	B	B	B	B	B	B	B	B	B	B	B	B	B	B	B	B	B	B	B
FH146	48.2	11	1.8	13.5	4.2	NA	86	21.3	190	0.00093	0	0	1	0	0	FH146	B	B	-	B	B	-	B	B	B	-	H	-	-	H	B	H	B	-	H	H	H	H	H	H	H	-	-	H	A	-	-	B	B
FH147	46.4	7	1.6	19.3	4.2	NA	84	21.4	178	0.000971	0	0	1	0	0	FH147	H	H	H	H	H	H	H	H	H	-	B	B	B	H	H	H	H	H	H	H	H	H	H	H	H	H	H	H	H	H	-	H	H
FH148	42.9	19	1.8	20.3	5.8	51	51	19	220	0.000825	0	0	1	0	0	FH148	B	B	B	B	B	B	H	H	H	A	A	A	A	A	-	A	A	A	A	A	A	A	A	A	A	A	A	H	H	-	-	H	H
FH150	43.8	11	1.4	18.3	4.7	76	76	18.9	236	0.000675	0	0	1	0	0	FH150	A	H	-	H	H	-	H	B	H	-	H	-	H	H	H	H	-	H	H	H	H	H	-	B	H	H	H	A	A	-	-	A	-
FH151	39.1	14	1.5	21.6	6.4	50	50	19	170	0.000712	0	0	1	0	0	FH151	H	H	-	H	H	H	H	H	H	H	H	H	H	H	-	H	H	H	H	H	H	H	-	H	H	H	B	B	B	-	H	B	B
FH152	38	5	1.3	11.6	3.8	NA	84	15.8	72	0.000867	0	0	1	0	0	FH152	-	H	H	H	H	H	H	H	H	H	H	H	B	H	H	H	H	H	H	H	H	B	H	H	H	H	H	H	H	H	H	H	H
FH153	49.5	14	2.2	26.2	6.8	61	61	19.9	279	0.000735	0	0	1	0	0	FH153	B	B	B	B	B	B	B	B	B	H	H	H	-	H	B	H	H	H	H	H	H	H	B	H	H	H	H	H	H	-	-	-	A
FH155	37.2	10	1.6	19.1	5.5	51	51	18.4	169	NA	NA	0	1	0	0	FH155	B	B	H	H	H	H	H	H	H	H	A	A	A	A	A	A	-	A	A	A	A	A	A	A	A	A	A	A	A	-	A	A	A
FH156	44.2	14	1.7	20.2	5.5	45	45	19.4	204	0.001045	0	0	1	0	0	FH156	B	H	-	H	H	H	H	H	H	A	B	-	B	B	B	B	B	-	B	B	B	B	B	B	B	B	B	B	B	B	-	B	B
FH157	37.2	18	1.9	21.6	6.1	51	51	21.3	140	0.00099	0	0	1	0	0	FH157	B	B	-	B	B	B	B	B	B	B	B	-	-	B	B	B	-	B	B	B	B	-	-	B	B	B	B	B	B	-	-	B	B
FH158	47.2	17	1.9	24.8	7.1	49	49	23.7	281	0.00101	0	0	1	0	0	FH158	B	B	-	B	B	-	B	B	B	H	B	H	-	H	-	H	-	-	H	H	H	-	-	H	H	-	H	H	H	-	-	H	B
FH159	40.5	11	1.8	18.7	5.4	83	83	17.9	187	0.0007	0	0	1	0	0	FH159	B	B	-	B	B	B	B	B	B	B	H	H	-	H	H	H	H	H	H	H	H	H	-	H	H	H	-	H	B	B	H	H	B
FH160	40.1	6	1.5	17.1	4.5	72	72	19.9	226	0.000788	0	0	1	0	0	FH160	A	A	-	A	A	A	A	A	A	-	H	H	H	H	H	H	-	H	H	H	H	H	H	H	H	-	B	B	B	B	B	B	B
FH161	42.6	15	2.1	20.7	6.6	46	46	22.9	283	0.000825	0	0	1	0	0	FH161	-	H	-	H	-	-	H	H	H	-	-	-	-	H	-	H	-	-	H	H	H	-	-	H	-	-	-	B	B	-	-	-	-
FH162	59.9	15	1.7	25.1	6	66	66	18.9	292	0.00085	0	0	1	0	0	FH162	B	B	-	B	B	B	B	B	B	B	B	-	-	B	B	B	-	-	B	B	B	B	B	B	B	B	B	B	B	-	-	B	B
FH165	37.9	9	1.9	17.3	4.7	68	68	18.1	212	NA	NA	0	0	1	0	FH165	B	B	-	B	B	B	B	B	B	A	A	A	A	A	-	H	H	H	H	H	H	H	H	H	A	H	H	H	H	H	-	H	H
FH172	49	16	1.7	15.8	6	70	70	22.1	193	0.000685	0	0	0	0	1	FH172	B	B	-	B	B	H	H	H	H	-	H	H	H	H	H	H	H	H	H	H	H	H	H	H	H	-	H	H	H	H	-	B	H
FH178	49.3	13	1.9	21.7	5.7	60	60	22.4	192	0.00093	0	0	1	0	0	FH178	A	A	H	H	H	H	H	H	H	H	B	H	H	H	H	H	-	H	H	H	H	H	H	H	H	H	H	H	H	-	H	H	H
FH179	41.8	18	2	27	7.7	56	56	21.4	335	0.000929	0	0	1	0	0	FH179	A	A	-	A	A	A	A	A	A	B	B	B	B	B	B	B	B	B	B	B	B	B	B	B	B	B	H	H	H	B	H	H	H
FH180	39.5	10	1.6	18.8	5.6	54	54	17.1	160	0.00093	0	0	1	0	0	FH180	-	H	-	H	H	-	B	B	B	B	B	B	-	B	B	B	B	-	B	B	B	B	B	B	B	B	B	B	B	-	-	A	A
FH181	43.9	19	2	23.8	6.2	58	58	21.3	209	0.000804	0	0	1	0	0	FH181	B	B	-	B	B	B	B	B	B	B	B	B	B	B	B	B	B	B	B	B	B	B	B	B	B	B	B	B	B	H	H	H	H
FH182	38.5	11	1.9	22.8	6.9	51	51	17.4	182	0.000923	0	0	1	0	0	FH182	H	H	-	H	H	-	H	H	H	H	H	H	-	H	H	A	A	A	A	A	A	A	-	A	A	-	A	A	A	-	-	A	A
FH183	35.7	7	1.5	15.5	4	68	68	19.7	152	0.00076	0	0	1	0	0	FH183	B	H	H	H	H	H	H	H	H	H	H	H	B	B	B	B	B	B	B	B	B	B	B	B	B	B	B	B	B	B	B	B	B
FH184	38.8	9	1.8	19.2	5.6	51	51	18.8	142	0.00084	0	0	1	0	0	FH184	H	H	-	H	H	H	B	H	H	H	H	H	H	H	B	H	H	H	H	H	H	H	H	H	H	H	B	B	B	B	-	B	B
FH186	49.5	18	2.3	29.7	7.8	52	52	23.2	398	0.000995	0	0	1	0	0	FH186	-	A	-	A	A	H	A	A	A	H	H	H	B	H	B	B	B	B	B	B	B	B	B	B	B	B	H	H	H	-	-	H	B
FH187	48.4	21	2	26.3	7.3	51	51	25.5	345	0.000955	0	0	1	0	0	FH187	A	A	-	A	A	-	A	A	A	A	A	H	H	H	B	H	-	H	H	H	H	H	H	H	H	H	H	H	H	-	-	H	H
FH188	35	9	1.8	13.6	4.7	NA	90	17.1	132	NA	1	0	1	0	0	FH188	H	H	-	H	H	H	A	A	A	H	H	H	H	H	H	H	H	H	H	H	H	H	H	H	H	H	H	H	H	H	-	H	H
FH189	32.7	9	2.1	15.5	5.5	NA	85	19.2	154	NA	1	0	1	0	0	FH189	H	H	-	B	B	B	A	A	A	A	A	A	A	A	A	A	A	A	A	A	A	A	A	A	A	-	A	A	A	-	-	A	A
FH190	36.5	14	2	20.1	5.8	72	72	20.4	248	0.00092	0	0	1	0	0	FH190	A	A	-	A	A	A	A	A	A	A	A	A	A	A	H	H	H	H	H	H	H	B	H	H	H	H	H	H	H	H	-	H	H
FH192	50.5	15	2	30.4	7	57	57	22.7	330	0.00114	0	0	1	0	0	FH192	H	H	-	H	-	B	H	H	H	H	H	-	H	B	B	B	B	B	B	B	B	B	B	B	B	B	B	B	B	B	-	B	B
FH193	42.7	15	2	26.1	7.6	60	60	20.4	382	0.0009	0	0	1	0	0	FH193	B	B	B	B	B	B	H	H	H	H	B	-	H	H	H	B	H	H	H	H	H	H	H	H	H	H	H	H	H	H	H	H	H
FH195	40.1	16	1.8	26.3	6.9	51	51	22.9	229	0.001	0	0	1	0	0	FH195	A	A	H	A	A	A	A	A	A	H	H	H	B	H	H	H	-	H	H	H	H	H	-	B	B	B	B	H	H	H	-	H	H
FH196	48.2	15	1.6	21.2	6.3	NA	88	17.1	134	NA	1	0	1	0	0	FH196	B	B	-	H	H	-	H	H	H	-	A	-	-	A	A	A	-	A	A	A	A	A	A	A	-	A	A	A	A	-	-	A	A
FH197	49.2	11	1.7	13.1	5	NA	85	20.1	163	0.00074	0	0	1	0	0	FH197	H	H	H	H	H	H	H	H	H	B	B	B	B	B	B	B	B	B	B	B	B	B	B	B	B	B	B	B	B	B	-	B	B
FH198	33.2	13	2	17.9	5.4	74	74	21.7	185	0.001	0	0	1	0	0	FH198	A	A	-	A	A	-	A	A	A	-	A	-	-	A	A	A	-	-	A	A	A	A	-	A	-	-	A	A	A	-	H	H	B
FH199	46.4	13	2.4	25.7	6.9	64	64	24.5	289	0.00072	1	0	1	0	0	FH199	A	A	A	A	A	A	H	H	H	H	H	H	H	H	H	H	H	H	H	H	H	H	H	H	H	H	H	A	A	A	-	A	A
FH200	NA	NA	NA	NA	NA	NA	NA	NA	NA	NA	NA	0	1	0	0	FH200	B	B	B	B	B	B	B	B	B	B	H	H	H	H	H	-	H	H	-	H	H	H	H	H	H	H	H	H	H	H	H	H	H
FH201	50.5	14	2.3	26.2	7.5	53	53	23	278	0.00091	0	0	1	0	0	FH201	H	H	-	H	B	H	H	H	H	H	H	-	-	A	A	A	-	A	A	A	A	A	A	A	A	-	H	H	H	H	H	H	H
FH202	53.7	10	1.8	21.6	5.8	NA	84	NA	NA	0.001	0	0	1	0	0	FH202	B	B	-	B	B	B	B	B	B	B	H	H	H	H	H	H	H	H	H	H	H	H	H	H	H	H	H	H	H	H	H	H	H
FH204	39.5	15	1.5	18.6	5.2	78	78	17.8	101	NA	1	0	1	0	0	FH204	A	A	-	A	A	-	A	A	A	H	H	-	B	B	B	B	B	-	B	B	B	B	B	B	B	B	B	B	B	B	B	B	B
FH205	53.2	9	2.3	20.9	6.9	76	76	20.3	272	0.0007	1	0	1	0	0	FH205	H	H	H	H	H	H	H	H	H	H	B	B	B	B	B	B	B	B	B	B	B	B	B	B	B	B	B	B	B	B	B	B	H
FH206	47.7	10	1.8	22.3	5.7	79	79	21.1	148	0.000929	0	0	1	0	0	FH206	A	A	-	A	A	A	A	A	A	A	A	A	A	A	A	H	H	H	H	H	H	H	H	H	H	H	B	B	B	B	B	B	B
FH207	51	9	1.9	25.5	6.8	58	58	25.7	405	0.000935	0	0	1	0	0	FH207	B	B	-	B	B	B	B	B	B	H	H	H	-	H	H	H	-	-	H	H	H	-	H	H	H	B	H	H	H	-	H	H	H
FH208	56.2	13	2	27.3	6.9	47	47	27.4	249	0.001056	0	0	1	0	0	FH208	H	H	-	H	H	H	H	H	H	H	B	-	B	B	B	B	-	B	B	B	B	B	-	B	B	B	-	B	B	-	-	H	H
FH211	45.2	10	1.7	20.1	4.7	81	81	20.2	122	NA	NA	0	1	0	0	FH211	B	B	-	B	B	-	B	-	-	-	-	-	-	-	-	-	-	-	-	-	B	-	-	B	-	-	-	-	-	-	-	-	B
FH212	57.6	15	2.6	24.9	7.5	75	75	25.6	406	NA	NA	0	1	0	0	FH212	H	H	-	H	H	H	A	A	A	-	-	-	-	A	-	A	-	-	A	A	A	A	-	A	-	-	A	A	A	-	-	A	A
FH213	50.8	7	1.8	14.8	5.4	NA	85	23.6	283	NA	1	0	1	0	0	FH213	A	A	-	A	A	-	A	A	A	A	A	A	A	A	A	A	-	A	A	A	A	A	A	A	A	-	A	A	A	-	A	A	A
FH214	45.1	13	1.8	21.1	6.6	43	43	22.4	266	0.0008	1	0	1	0	0	FH214	B	H	-	-	B	B	A	A	A	-	A	-	-	A	-	A	-	-	A	A	A	-	-	A	-	-	-	B	H	-	-	H	H
FH216	NA	NA	NA	NA	NA	NA	NA	NA	NA	NA	NA	0	1	0	0	FH216	A	A	A	A	A	A	H	H	H	B	B	B	B	B	B	-	B	B	-	B	B	B	B	B	B	B	B	B	B	B	H	H	H
FH217	45.2	14	1.8	24.2	7.4	57	57	19.8	305	0.000845	0	0	1	0	0	FH217	A	A	-	A	A	-	H	H	H	-	H	-	-	B	B	B	-	-	B	B	B	B	-	B	-	B	-	B	B	-	-	B	B
FH218	43.7	11	1.6	23	6.1	57	57	20.6	160	0.00081	0	0	1	0	0	FH218	H	H	H	H	H	H	H	H	H	-	A	A	A	H	H	H	H	H	H	H	H	H	H	H	H	H	H	H	H	-	H	H	H
FH219	NA	NA	NA	NA	NA	NA	NA	NA	NA	NA	NA	0	1	0	0	FH219	B	B	B	B	B	B	B	B	B	B	B	-	B	B	H	H	H	H	H	H	H	H	B	H	H	H	B	H	H	-	H	H	B
FH220	43.4	16	1.6	23.1	7	45	45	24	471	0.000855	0	0	1	0	0	FH220	H	H	-	H	H	H	H	H	H	H	B	-	B	H	H	A	-	-	A	A	A	-	A	A	A	A	H	H	H	H	H	H	H
FH222	NA	NA	NA	NA	NA	NA	NA	NA	NA	NA	NA	0	1	0	0	FH222	B	B	B	B	B	B	H	-	H	B	A	-	-	A	A	A	-	-	-	A	A	A	-	A	-	-	-	A	A	-	-	A	A
FH224	48.5	7	1.7	15.5	5	NA	93	19.8	200	0.001026	0	0	1	0	0	FH224	A	A	-	A	A	-	A	A	A	A	A	A	A	A	A	H	H	H	H	H	H	H	H	H	H	B	B	B	B	B	B	B	B
FH226	45.8	4	1.5	15.6	5.1	NA	93	21.8	124	NA	1	0	1	0	0	FH226	H	H	-	H	H	-	H	H	H	H	B	H	H	H	H	H	H	H	H	H	H	H	H	H	H	-	H	H	H	-	-	H	B
FH228	43.2	16	2	22.1	6.7	51	51	21	250	0.0008	0	0	1	0	0	FH228	B	B	B	B	B	B	B	B	B	H	H	H	H	H	H	-	H	H	-	H	H	H	H	H	H	H	H	B	B	B	B	B	B
FH229	NA	NA	NA	NA	NA	NA	NA	NA	NA	NA	NA	0	1	0	0	FH229	A	A	A	A	A	H	B	B	B	B	B	B	B	B	B	-	B	B	-	B	B	B	B	B	B	B	B	B	B	B	B	B	B
FH230	35	8	1.9	16.7	4.8	71	71	20.5	256	NA	1	0	1	0	0	FH230	H	H	-	H	H	H	A	A	A	-	A	-	A	A	A	A	-	-	A	A	A	A	-	A	-	-	-	A	A	-	-	A	A
FH231	58.8	18	1.9	23.1	8.3	43	43	24.9	368	0.0009	0	0	1	0	0	FH231	-	A	-	A	A	-	A	A	A	H	H	H	H	H	H	H	-	H	H	H	H	-	H	H	H	H	-	H	H	H	H	A	A
FH232	41.4	14	1.6	18.8	5	60	60	20.5	131	NA	1	0	1	0	0	FH232	H	H	-	H	H	-	H	H	H	H	A	H	-	A	-	A	-	-	A	A	A	A	A	A	-	-	A	A	A	-	-	A	A
FH233	52	29	2.1	22.6	7.5	71	71	16.5	402	0.00086	0	0	1	0	0	FH233	B	B	-	B	B	B	B	B	B	B	H	H	H	A	A	A	-	-	A	A	A	-	A	A	-	A	A	A	A	A	-	H	B
FH234	51.2	15	2.1	21.9	6.6	68	68	21.9	285	0.00106	0	0	1	0	0	FH234	B	B	-	B	B	B	H	H	H	H	H	-	H	H	-	H	H	-	H	H	H	-	-	H	H	H	H	H	A	-	-	A	A
FH236	55.1	11	1.9	14.6	4.9	79	79	26	195	0.000785	0	0	1	0	0	FH236	B	H	-	B	B	H	B	B	B	B	B	B	-	B	B	B	B	B	B	B	B	B	B	B	B	B	B	H	H	H	-	H	H
FH237	NA	NA	NA	NA	NA	NA	NA	NA	NA	NA	NA	0	1	0	0	FH237	B	B	B	B	B	B	B	B	B	B	B	B	B	B	B	-	B	B	-	B	B	B	B	B	B	B	B	B	B	B	B	B	B
FH238	50	15	1.7	22.5	6.4	50	50	21.7	238	0.00084	0	0	1	0	0	FH238	H	H	H	H	H	-	B	B	B	H	B	H	-	H	B	H	H	H	H	H	H	H	-	H	H	H	H	H	H	-	H	H	H
FH239	50.3	13	2.1	17.9	7	NA	76	21.6	271	0.000733	0	0	0	0	1	FH239	A	A	-	A	A	H	A	A	A	A	-	H	-	H	H	H	H	H	H	H	H	H	H	H	H	H	B	B	B	B	B	B	B
FH240	58.4	22	2.1	16.5	6.2	80	80	22.2	155	NA	1	0	1	0	0	FH240	A	A	-	A	A	-	A	A	A	A	-	A	-	A	-	A	A	A	A	A	A	-	A	A	A	A	A	A	A	-	-	H	H
FH241	35.9	7	1.9	14.7	3.6	72	72	16	105	0.000817	0	0	1	0	0	FH241	H	H	-	H	H	-	A	A	A	H	H	H	H	H	H	H	-	H	H	H	H	H	H	H	H	H	-	H	H	B	B	B	B
FH243	37.2	13	2	18.8	5.5	60	60	17.9	170	0.000836	0	0	1	0	0	FH243	H	H	H	-	H	H	H	H	H	-	-	B	B	B	B	B	B	-	B	B	B	B	B	B	B	B	B	B	B	-	-	-	H
FH245	48.9	16	1.6	23.6	5.9	63	63	25.4	243	0.000829	0	0	1	0	0	FH245	B	B	-	B	B	B	H	H	H	A	A	A	A	A	A	A	A	A	A	A	A	A	A	A	A	-	H	H	H	H	H	H	H
FH246	43	15	1.7	18.5	5.6	57	57	21.2	257	0.001	0	0	1	0	0	FH246	B	B	-	B	B	B	H	H	H	H	A	A	A	A	-	A	-	A	A	A	A	A	A	A	A	A	A	A	A	-	-	A	A
FH247	47.2	17	2	24.3	7.4	57	57	22	266	0.00065	0	0	1	0	0	FH247	A	A	-	A	A	A	A	A	A	-	B	-	B	B	B	B	B	B	B	B	B	B	B	B	B	B	B	B	B	H	H	H	H
FH248	NA	NA	NA	NA	NA	NA	NA	NA	NA	NA	NA	0	1	0	0	FH248	H	H	-	B	H	B	B	B	H	H	A	A	-	A	A	A	-	A	A	A	A	A	A	A	-	-	-	A	A	-	-	A	A
FH249	44.1	4	1.6	8.9	2.8	NA	92	15.1	113	0.000733	0	0	1	0	0	FH249	H	H	H	B	B	-	H	H	H	B	B	-	B	B	B	B	B	-	B	B	B	B	B	B	B	B	B	B	B	B	-	B	B
FH250	33.2	11	1.5	18.2	5.7	61	61	18.4	136	0.0009	0	0	1	0	0	FH250	H	H	-	H	-	-	H	H	H	-	B	H	-	H	-	H	-	-	H	H	H	-	-	-	B	-	H	H	H	-	-	H	B
FH252	44.3	13	1.9	23.8	6.4	59	59	21.7	324	0.000845	0	0	1	0	0	FH252	B	B	-	B	B	B	B	B	B	H	H	H	-	H	H	H	H	H	H	H	H	H	H	H	H	-	H	H	H	B	-	B	B
FH253	47.7	14	2	20.4	6.2	60	60	24.2	265	0.000865	0	0	1	0	0	FH253	H	H	H	H	H	H	H	H	H	A	A	A	A	A	A	-	A	A	-	A	A	A	A	A	A	A	A	A	A	A	A	A	A
FH254	43.1	10	1.5	17.8	4.3	72	72	18.7	164	NA	1	0	1	0	0	FH254	H	H	H	A	A	-	A	A	A	-	A	A	A	A	A	A	A	A	A	A	A	A	A	A	A	A	A	A	A	-	H	H	H
FH255	NA	NA	NA	NA	NA	NA	NA	NA	NA	NA	NA	0	1	0	0	FH255	H	H	H	H	H	H	H	H	H	A	A	A	A	A	A	-	A	A	-	A	A	A	A	A	A	A	A	A	A	A	A	H	H
FH256	53.3	19	2.1	15.7	5	77	77	20.1	262	0.000843	1	0	1	0	0	FH256	B	B	B	H	H	H	H	H	H	-	-	A	-	A	A	A	A	A	A	A	A	-	A	A	A	-	A	A	A	-	-	A	A
FH257	61.7	16	2.2	20.1	6	82	82	19.2	329	NA	1	0	1	0	0	FH257	H	H	H	H	H	-	B	B	B	B	B	B	B	B	B	B	B	B	B	B	B	B	B	B	B	B	B	B	B	B	B	B	B
FH258	40.2	11	2.2	24.1	6.5	59	59	25.6	312	0.00088	0	0	1	0	0	FH258	B	B	B	B	B	B	B	B	B	B	B	B	B	A	A	A	A	A	A	A	A	A	A	A	A	A	B	H	H	H	H	H	H
FH259	39.4	13	1.7	14.2	5	NA	90	21.8	107	0.000833	1	0	1	0	0	FH259	-	A	A	H	H	B	H	H	H	B	B	B	B	B	B	B	B	-	B	B	B	B	B	B	B	B	B	B	B	B	B	H	H
FH261	36.7	13	1.5	16.5	5.8	56	56	18.1	175	0.0008	0	0	1	0	0	FH261	H	H	H	H	H	H	H	H	H	H	H	H	H	H	H	-	H	H	-	H	H	H	H	H	H	H	H	H	H	H	A	A	A
FH262	37.5	17	1.7	23	5.9	59	59	20.1	216	0.000947	0	0	1	0	0	FH262	B	H	H	H	H	-	H	H	H	B	B	H	H	H	H	H	H	H	H	H	H	H	H	H	H	H	B	B	B	B	-	B	B
FH263	41.3	15	1.8	21.9	7.1	63	63	22.3	130	0.00103	0	0	1	0	0	FH263	B	H	H	H	H	H	H	H	H	H	B	B	B	B	B	B	B	B	B	B	B	B	B	B	B	B	H	H	H	H	-	H	H
FH264	55.5	10	2.1	17.2	5.5	77	77	22.6	319	0.00087	0	0	0	1	0	FH264	H	H	H	H	B	-	H	A	A	-	A	-	-	A	-	A	-	A	A	A	A	-	-	A	A	-	-	A	A	-	-	H	B
FH266	43.3	13	1.6	18.7	4.9	63	63	20.1	203	0.000895	0	0	1	0	0	FH266	A	A	A	A	A	A	A	A	A	A	A	H	H	H	H	-	B	B	-	B	B	B	B	B	B	B	B	B	B	B	-	B	B
FH267	55.9	19	2.1	27.4	7.1	63	63	24.5	300	0.000895	0	0	1	0	0	FH267	H	H	-	B	H	H	H	H	H	H	H	H	H	B	B	B	B	-	B	B	B	B	B	B	B	B	B	B	B	B	-	-	B
FH268	47.9	19	2.1	25.1	6.6	NA	55	22.7	173	NA	NA	0	0	1	0	FH268	H	H	-	H	B	-	H	H	H	-	B	-	-	B	-	B	-	-	B	B	B	-	-	B	-	-	-	B	B	-	-	-	B
FH269	44.3	12	1.8	15	5.1	NA	82	19.8	165	NA	1	0	0	1	0	FH269	B	B	B	B	B	B	B	B	B	B	B	B	B	B	B	-	H	H	-	H	H	H	H	H	H	H	H	H	H	H	H	H	H
FH270	52.1	10	1.9	15.4	5.7	NA	87	25.6	266	0.000854	0	0	0	1	0	FH270	H	H	H	H	H	-	H	H	H	-	H	H	B	H	A	A	-	-	A	A	A	A	A	A	A	A	A	A	A	-	-	H	H
FH271	59.8	15	1.8	23.4	6.7	74	74	15.7	158	NA	1	0	0	1	0	FH271	B	B	-	B	B	B	B	B	B	B	B	-	-	H	H	H	B	-	H	H	B	H	H	H	H	H	H	H	H	H	H	H	H
FH272	47.5	9	2	12	4.3	NA	100	NA	NA	NA	NA	0	0	1	0	FH272	A	A	-	A	A	H	H	H	H	-	H	H	H	H	H	H	H	H	H	H	H	H	H	H	H	H	-	A	A	-	-	A	A
FH274	39.6	13	2.1	23.1	6.8	69	69	20.7	307	0.00094	0	0	0	1	0	FH274	A	A	-	A	A	-	H	H	H	H	B	-	B	B	B	B	B	B	B	B	B	B	B	B	B	B	B	B	B	H	-	H	H
FH275	39.1	12	1.4	20.3	5.5	50	50	16	172	NA	1	0	0	1	0	FH275	B	B	B	B	B	B	B	B	B	B	A	A	A	A	-	A	A	A	A	A	A	A	A	A	A	A	A	H	H	-	H	H	H
FH277	40.2	8	1.6	16.7	4.5	71	71	19.1	232	0.00087	0	0	0	1	0	FH277	A	A	-	A	A	-	A	A	A	H	H	H	H	H	H	H	B	H	H	H	H	H	H	B	H	H	H	H	H	H	-	H	H
FH278	48.6	9	1.9	14.5	4.7	NA	102	NA	NA	NA	NA	0	0	1	0	FH278	A	A	-	A	A	-	A	A	A	A	A	-	A	A	A	H	H	H	H	H	H	H	H	H	H	H	H	H	H	H	-	H	-
FH280	50.5	12	1.7	25.3	5.6	55	55	21.7	238	0.000815	0	0	0	1	0	FH280	H	H	H	H	H	H	H	H	H	H	B	B	-	B	B	B	B	B	B	B	B	B	B	B	B	B	B	B	B	B	B	B	B
FH281	41	9	1.6	19.1	5.6	55	55	16.2	226	0.00091	0	0	0	1	0	FH281	B	B	-	B	B	B	B	B	B	H	A	A	A	A	A	A	-	A	A	A	A	A	A	A	A	A	A	A	A	A	-	A	A
FH282	46.8	12	1.8	25.7	6.1	58	58	26.1	177	0.000767	0	0	0	1	0	FH282	H	H	-	H	H	H	H	H	H	H	H	H	-	H	-	H	H	H	H	H	H	H	H	H	H	H	H	H	H	-	-	A	A
FH283	36.1	8	1.8	20.5	5.9	69	69	17.3	159	0.000655	0	0	0	1	0	FH283	-	A	-	A	A	-	A	A	A	-	-	-	-	A	-	A	-	-	A	A	H	H	-	A	-	-	-	H	H	H	-	H	B
FH284	NA	NA	NA	NA	NA	NA	NA	NA	NA	NA	NA	0	0	1	0	FH284	B	B	B	B	B	B	B	B	B	H	H	-	H	H	H	-	H	H	-	H	H	H	H	H	H	H	H	H	H	H	H	H	H
FH285	60.5	12	1.8	16	5.7	77	77	23.1	324	0.00094	0	0	0	1	0	FH285	B	B	-	B	B	B	B	B	B	H	A	A	A	A	A	A	A	A	A	A	A	A	A	A	A	A	H	H	H	H	-	H	H
FH286	NA	NA	NA	NA	NA	NA	NA	NA	NA	0.000945	0	0	0	1	0	FH286	A	A	A	A	A	A	A	A	A	A	A	A	-	A	A	-	A	A	-	A	A	A	A	A	A	A	A	A	A	A	-	A	A
FH287	39.7	10	1.7	12.5	4.8	74	74	15.2	140	NA	1	0	0	1	0	FH287	H	H	H	H	H	-	B	B	B	B	B	B	B	B	B	B	B	B	B	B	B	B	B	B	B	B	B	B	B	B	B	B	B
FH288	40	9	1.8	22.8	5.7	58	58	19.6	174	0.000803	0	0	0	0	1	FH288	B	H	-	H	H	H	H	H	H	H	B	H	H	B	B	B	B	-	B	B	B	B	B	B	B	B	B	B	B	B	-	B	B
FH289	39.7	8	1.9	15.9	4.9	NA	85	22.9	150	0.000764	0	0	0	1	0	FH289	B	H	-	B	H	H	H	H	H	H	H	H	H	H	H	B	B	B	B	B	B	B	B	B	B	B	B	B	B	B	B	B	B
FH290	NA	NA	NA	NA	NA	NA	NA	NA	NA	NA	NA	0	0	1	0	FH290	B	B	B	B	B	B	B	B	B	A	A	A	A	A	A	-	A	A	-	A	A	A	A	A	A	A	A	A	A	A	A	A	A
FH291	50.5	18	2.5	20.5	7.2	NA	84	23.6	278	0.0009	0	0	0	1	0	FH291	B	B	-	B	B	B	B	B	B	B	B	-	B	B	B	H	-	H	H	H	H	-	H	H	H	-	-	H	B	-	H	H	H
FH292	37.8	10	1.8	27.5	6.6	49	49	22.6	255	0.000755	1	0	0	1	0	FH292	H	H	-	B	B	B	B	B	B	B	B	-	H	H	H	H	-	H	H	H	H	H	-	H	-	H	B	B	B	B	B	B	B
FH293	31.7	6	1.3	20.7	4.4	63	63	17.2	128	NA	1	0	0	1	0	FH293	H	H	H	H	H	H	H	H	H	B	B	H	H	H	H	H	H	H	H	H	H	H	H	H	-	H	H	H	H	H	H	B	B
FH294	43.7	7	1.6	22.3	6.4	NA	89	27.5	222	NA	1	0	0	1	0	FH294	B	B	B	B	B	B	H	H	H	H	B	H	H	H	H	H	H	-	H	H	H	H	H	B	-	B	-	H	B	B	B	B	B
FH296	NA	NA	NA	NA	NA	NA	NA	NA	NA	NA	NA	0	0	1	0	FH296	A	A	-	A	A	H	A	A	A	-	A	A	A	A	A	A	-	A	A	A	A	A	A	A	A	A	A	A	A	A	-	H	-
FH297	50.1	13	2.3	27	7.1	63	63	20.5	299	0.000955	0	0	0	1	0	FH297	A	A	-	A	A	H	A	A	A	H	H	-	H	H	-	H	H	H	H	H	H	H	H	H	H	-	H	H	H	H	-	H	H
FH298	43.4	13	1.9	19.8	5.1	59	59	19.4	197	0.000745	0	0	0	1	0	FH298	H	H	-	H	H	B	B	B	B	B	B	-	-	B	B	B	B	B	B	B	B	B	B	B	B	B	B	B	B	-	-	B	B
FH299	30.4	6	1.7	17.1	4.6	65	65	18.2	90	0.001086	1	0	0	1	0	FH299	B	B	-	B	B	B	B	B	B	B	B	H	-	H	H	H	H	H	H	H	H	H	H	H	B	B	H	H	H	-	-	H	H
FH300	47.8	9	1.8	14.8	4.5	NA	105	NA	NA	NA	NA	0	0	1	0	FH300	B	B	-	B	B	B	B	B	B	-	B	B	B	B	B	H	-	-	H	H	H	-	B	H	B	H	B	B	B	B	-	H	H
[truncated: 245 more columns]

## Sheet: Table_S3
Table S3 R/qtl input file for QTL mapping of physiological traits
line	spad	spad.mod	Photo.ca380.mod	Cond.ca380.mod	Ci.ca380.mod	Fv..Fm..ca380.mod	PhiPS2.ca380.mod	qP.ca380.mod	Marker	26803:403427	26803:678338	26803:1111762	26803:1298480	26803:1410964	5361:82407	5361:1185420	5361:1422692	16269:12288	6335:290315	6335:1284983	13827:640319	20131:1296080	20131:416353	20131:231967	82341:11158	7625:17166	150579:46396	6623:15818	30209:106633	204023:92338	77628:144344	110838:352779	187004:60122	32836:41006	6824:57270	5711:1280206	5711:1747354	5711:2034023	5711:2623791	5711:2835917	5711:3572420	5711:3902783	925:1201973	925:534247	925:225193	40347:1492935	40347:1153503	115558:33920	115558:55324
										1	1	1	1	1	1	1	1	1	1	1	1	1	1	1	1	1	1	1	1	1	1	1	1	1	1	1	1	1	1	1	1	1	1	1	1	1	1	1	1
										0	2.524	3.35	5.386	6.857	9.778	16.52	17.581	18.092	35.744	45.983	53.538	55.904	60.893	62.742	66.403	66.94	67.675	67.848	67.982	68.263	68.584	68.964	69.413	69.983	70.913	77.988	81.005	84.069	88.512	90.506	93.673	96.884	104.109	108.631	113.397	118.303	122.347	129.352	131.818
FH001	34.8	35.8867	NA	NA	NA	0.364372	0.177527	0.470207	FH001	A	A	-	A	A	A	A	A	A	A	H	H	H	H	H	H	H	H	H	H	H	H	H	H	H	H	H	H	H	H	H	H	H	H	H	H	H	H	H	-
FH002	29.3	29.3144	18.2695	0.10363	82.6819	0.437463	0.29885	0.695176	FH002	B	B	-	B	B	B	B	B	B	B	B	B	-	B	B	B	B	B	B	B	B	B	B	B	B	B	B	B	B	B	B	H	H	-	H	H	H	H	H	-
FH003	26.4	26.7849	9.1183	0.0771669	181.731	0.431434	0.163763	0.372891	FH003	H	H	H	H	H	H	H	H	H	H	H	H	H	H	H	H	-	H	H	H	H	H	H	H	H	H	H	H	B	H	H	H	B	H	H	H	A	A	A	A
FH004	36.4	36.4144	16.2803	0.0908237	87.8746	0.370505	0.232237	0.622848	FH004	B	B	H	B	B	B	B	B	H	H	H	H	-	H	H	H	H	H	H	H	H	H	H	H	H	H	B	B	B	B	-	B	B	B	B	B	B	B	B	H
FH005	29	29.0753	14.7867	0.0707629	48.4681	0.36574	0.22466	0.620735	FH005	B	B	-	B	B	-	H	H	H	H	B	-	-	H	B	H	-	-	H	H	H	-	H	H	-	-	H	H	H	-	-	B	B	B	B	B	B	B	B	-
FH006	33	34.0867	18.9432	0.115196	100.335	0.437824	0.333352	0.763174	FH006	H	H	H	H	H	H	H	H	H	A	A	A	A	A	A	A	A	A	A	A	A	A	A	A	A	A	A	A	A	A	A	H	H	H	H	H	B	B	H	H
FH007	34.1	34.1753	18.7768	0.108179	98.7112	0.447272	0.244944	0.536086	FH007	H	H	-	H	H	H	B	B	B	B	B	B	B	H	H	H	H	H	H	H	H	H	H	H	H	H	H	H	H	H	-	H	H	H	H	H	H	H	H	H
FH010	33.4	33.8022	10.5161	0.0569319	83.3244	0.339021	0.192994	0.570347	FH010	A	A	-	A	A	-	A	A	A	-	A	-	A	A	-	A	-	A	A	A	A	-	A	A	A	A	A	A	A	-	-	A	H	H	H	B	B	B	B	-
FH011	33.7	34.0935	3.81604	0.0396695	198.558	0.310456	0.117925	0.398183	FH011	H	H	-	H	H	-	B	B	B	B	B	-	-	B	H	H	-	-	H	H	H	H	H	H	H	H	H	B	B	-	-	B	B	B	B	B	B	B	B	-
FH012	33.5	33.7249	28.5098	0.166388	73.999	0.449815	0.384921	0.87237	FH012	A	A	A	A	A	A	A	A	A	A	A	A	-	H	H	H	H	H	H	H	H	H	H	H	H	H	B	B	B	B	B	B	B	B	B	B	B	B	B	B
FH013	NA	NA	8.43582	0.0598919	150.071	0.293461	0.167527	0.554808	FH013	A	A	A	H	H	H	H	H	H	H	B	H	H	H	H	H	H	H	H	H	H	H	H	H	H	H	H	H	H	H	H	H	H	A	A	A	A	A	A	A
FH014	34.9	34.9753	12.8862	0.0572952	34.2296	0.377867	0.195543	0.520228	FH014	A	A	-	A	A	A	A	A	A	A	A	A	A	A	A	A	A	A	A	A	A	A	A	A	A	A	A	A	A	H	-	A	A	A	A	A	A	A	A	A
FH015	32	33.0867	6.744	0.041256	132.904	0.356064	0.154959	0.403351	FH015	B	B	-	B	B	B	B	B	B	B	B	-	B	B	B	B	B	-	B	B	B	B	B	B	B	B	B	B	B	-	-	H	H	H	H	H	H	H	H	-
FH016	27.8	28.8867	NA	NA	NA	0.433173	0.326957	0.755602	FH016	H	H	-	H	H	-	H	H	H	H	B	A	A	A	-	A	-	A	A	A	A	-	A	A	A	-	A	A	A	-	-	A	A	A	A	A	A	A	A	-
FH017	31.9	32.9867	8.69072	0.0937928	227.948	0.510997	0.221949	0.418501	FH017	H	H	H	H	H	H	H	H	H	H	H	H	H	H	H	B	H	H	H	H	H	H	H	H	-	H	H	B	B	B	-	B	B	B	B	B	B	B	H	B
FH018	28.2	26.5755	8.83753	0.0612098	145.595	0.401034	0.153897	0.385099	FH018	A	A	-	A	A	A	A	A	A	A	A	A	A	A	H	H	-	H	H	H	H	-	H	H	H	H	H	H	B	H	H	H	H	A	A	A	A	A	H	H
FH019	33.2	33.6022	14.2589	0.0952458	129.598	0.389632	0.250395	0.653829	FH019	B	H	-	H	H	H	H	H	H	H	H	-	-	A	-	A	H	-	A	A	A	-	-	A	-	A	-	A	H	-	-	H	H	H	H	H	H	H	B	H
FH020	30.5	30.9022	9.04006	0.0647073	146.066	0.345347	0.204703	0.59849	FH020	-	A	-	A	A	-	A	A	A	H	H	H	H	H	H	H	-	H	H	H	H	-	-	H	H	-	-	H	H	-	H	B	B	B	B	B	B	B	B	-
FH021	30.8	30.9197	21.1099	0.146288	138.812	0.435965	0.262531	0.596893	FH021	A	A	-	A	A	H	H	H	H	-	B	-	B	B	-	B	-	-	B	B	B	B	B	B	B	B	B	B	B	-	-	B	B	B	B	B	B	B	H	-
FH022	35.4	36.4867	NA	NA	NA	0.504314	0.332785	0.665668	FH022	A	A	-	A	A	A	H	H	H	H	B	H	H	H	H	H	H	H	H	H	H	H	H	H	H	H	H	H	H	H	H	H	B	H	B	H	H	H	H	H
FH023	33.3	34.3867	20.5235	0.103659	40.6466	0.501318	0.323189	0.649501	FH023	H	H	-	H	H	-	H	H	H	B	B	-	B	B	B	B	B	-	B	B	B	B	B	B	B	B	B	B	B	H	-	H	H	H	H	B	H	A	A	-
FH024	27.6	27.036	5.56552	0.0686039	244.528	0.333377	0.113582	0.360297	FH024	B	B	B	B	B	B	B	B	B	B	B	B	B	B	B	B	B	B	B	B	B	B	B	B	B	B	B	H	H	H	H	H	H	H	H	H	H	H	H	H
FH025	40.1	40.5022	15.3834	0.0866915	83.5302	0.416799	0.256597	0.629611	FH025	H	H	-	H	H	H	H	H	H	B	B	-	-	B	B	B	B	B	B	B	B	B	B	B	B	B	B	B	B	B	B	B	B	H	H	H	H	H	B	H
FH026	30.5	28.8755	NA	NA	NA	0.354599	0.172838	0.495318	FH026	H	H	H	H	H	-	H	H	H	H	H	B	B	B	B	B	B	B	B	B	B	B	B	B	B	B	H	H	A	A	A	A	A	A	A	A	A	A	A	A
FH028	24.8	25.1849	0.342207	0.0200456	226.921	0.315449	0.0690991	0.248508	FH028	B	B	B	B	B	B	B	B	B	B	B	-	B	B	B	H	H	-	H	H	H	H	H	H	H	H	H	H	H	H	H	H	H	H	B	B	B	B	B	B
FH029	31	31.0144	26.078	0.143966	59.8066	0.451781	0.366075	0.828043	FH029	-	A	-	A	A	-	A	A	A	A	-	H	-	A	-	H	H	-	H	H	H	H	-	H	H	H	H	H	A	H	-	A	A	A	A	A	A	A	A	-
FH030	26.7	26.9249	3.58449	0.0403327	255.72	0.272023	0.0838303	0.297133	FH030	-	A	-	A	-	-	A	-	A	-	-	H	-	H	B	H	-	B	H	H	B	-	-	B	H	B	B	B	B	B	-	B	B	B	H	B	B	B	B	-
FH031	24.1	24.1753	15.4083	0.0951264	110.202	0.469604	0.225648	0.481797	FH031	-	H	-	H	H	-	H	H	H	-	A	-	-	A	-	A	-	-	A	A	A	-	-	A	-	-	-	A	A	-	-	-	-	A	A	A	A	H	-	-
FH032	30.5	28.8755	20.2647	0.107562	67.6756	0.448979	0.280582	0.62854	FH032	A	A	-	A	A	A	A	A	A	A	A	H	A	H	B	B	H	H	H	H	H	H	H	H	-	H	H	H	H	B	-	H	H	-	B	H	B	B	B	-
FH033	33.7	34.7867	20.8425	0.110375	55.9479	0.519985	0.366432	0.713998	FH033	A	A	-	A	A	-	A	A	A	-	A	A	H	H	H	H	H	A	H	H	H	H	H	H	H	H	H	H	B	H	H	H	H	H	H	H	H	H	H	H
FH034	32.2	32.5849	8.68671	0.0637508	160.747	0.408845	0.179784	0.44004	FH034	H	H	H	H	H	H	H	H	H	H	H	-	H	H	-	H	H	H	H	H	B	H	H	H	B	H	H	H	H	H	H	H	H	H	A	A	A	A	A	A
FH035	33.3	33.3753	2.63811	0.025713	184.482	0.383414	0.0789751	0.213924	FH035	A	A	-	A	A	A	A	A	A	H	H	B	B	B	B	B	B	B	B	B	B	B	B	B	B	B	B	B	B	B	B	B	B	B	B	B	B	B	B	B
FH036	25.9	26.3022	15.2144	0.0697908	18.3377	0.415159	0.229288	0.564533	FH036	H	H	-	H	H	H	H	H	H	A	A	A	A	A	-	A	A	A	A	A	A	-	A	A	A	A	A	A	A	-	-	A	A	A	A	A	A	A	A	-
FH037	34	34.0753	12.6492	0.0543638	23.842	0.40589	0.192744	0.476023	FH037	H	H	-	H	H	-	B	B	B	B	B	B	-	B	B	B	B	-	B	B	B	-	B	B	B	B	B	B	B	-	-	B	B	H	H	H	H	H	H	-
FH038	33.7	33.9249	21.9726	0.124925	75.076	0.386205	0.308821	0.801146	FH038	A	A	-	A	A	A	A	A	A	A	A	-	-	A	A	A	-	A	A	A	A	A	A	A	-	-	A	A	B	A	-	H	H	H	H	B	H	H	B	-
FH039	25.4	25.6249	13.0919	0.0633259	26.1212	0.335072	0.203852	0.58594	FH039	B	H	H	H	H	-	H	H	H	H	H	-	H	H	H	H	H	H	H	H	H	H	H	H	H	H	B	B	B	B	B	B	B	B	B	B	B	B	H	H
FH040	28.4	28.6249	20.2074	0.119458	100.557	0.406316	0.270613	0.656525	FH040	H	H	-	H	H	-	H	H	H	-	H	H	H	H	H	H	B	H	H	H	H	H	H	H	H	H	H	H	H	H	-	H	H	H	H	A	A	A	A	-
FH041	29.8	28.1755	8.08425	0.0602238	167.383	0.355966	0.139816	0.397192	FH041	H	H	-	H	H	-	A	A	A	-	A	-	-	A	-	A	-	-	A	A	A	-	H	A	A	-	A	A	A	-	-	A	A	A	A	A	A	A	A	-
FH042	30.8	31.8867	12.8317	0.0629927	41.2764	0.375654	0.231647	0.600014	FH042	H	H	-	H	H	H	H	H	H	A	A	A	A	A	A	A	-	-	A	A	A	A	-	A	A	-	-	A	A	-	-	A	H	H	B	H	H	H	B	B
FH043	36.7	36.7144	9.36479	0.060184	127.046	0.355387	0.172964	0.486957	FH043	B	B	-	B	B	-	B	B	B	-	H	H	H	H	-	B	-	H	H	H	H	H	-	H	-	H	-	H	H	-	-	H	H	H	H	H	H	H	H	-
FH044	21.5	19.8755	6.67381	0.0422843	138.119	0.336615	0.128581	0.387334	FH044	H	H	-	H	H	-	H	H	H	H	H	H	-	A	-	-	-	A	A	A	A	-	-	A	A	A	H	H	H	-	-	H	H	-	H	H	H	A	A	-
FH045	33.3	34.3867	12.2206	0.100531	183.179	0.421466	0.276232	0.637056	FH045	H	H	H	H	H	H	H	H	H	H	H	H	H	H	H	H	B	H	H	H	H	H	H	H	H	H	-	H	H	-	-	H	B	B	B	B	B	B	B	B
FH046	32.5	31.936	15.1722	0.10571	141.803	0.357444	0.224069	0.633857	FH046	-	H	-	H	H	H	A	A	A	-	-	A	-	H	H	H	H	H	H	H	H	-	-	H	B	H	H	H	H	H	H	H	H	H	H	H	H	B	H	H
FH047	30.6	30.6144	22.0925	0.132483	91.641	0.364025	0.295363	0.816217	FH047	B	B	B	B	B	B	A	A	A	A	A	A	A	A	-	A	-	A	A	A	A	A	A	A	A	-	A	A	A	-	A	A	A	A	-	A	A	A	A	A
FH048	31.7	32.0849	5.38038	0.0384932	166.262	0.407365	0.12116	0.29385	FH048	-	A	-	A	A	-	A	A	A	-	A	-	-	A	-	A	-	A	A	A	A	-	H	A	-	-	-	A	A	-	-	A	A	H	H	H	H	H	H	-
FH049	NA	NA	NA	NA	NA	NA	NA	NA	FH049	B	B	-	B	B	B	B	H	H	H	H	H	-	H	A	A	A	A	A	A	A	A	-	A	A	-	A	A	A	-	-	A	A	H	H	H	H	H	H	-
FH051	35.5	35.8849	14.5794	0.0784838	81.4141	0.424686	0.217632	0.514088	FH051	B	B	-	B	B	B	B	B	B	B	B	-	B	B	B	B	B	-	B	B	B	B	B	B	B	B	B	B	B	B	-	B	B	B	B	B	B	B	H	H
FH052	35.8	36.1849	15.4827	0.0976398	118.901	0.530211	0.228286	0.427017	FH052	B	B	B	B	B	B	B	B	B	B	B	B	B	B	B	B	B	-	B	B	B	B	B	B	B	B	B	B	B	B	-	B	B	B	B	B	B	B	H	-
FH053	27.5	25.8755	4.87724	0.0645626	237.142	0.335043	0.131062	0.409392	FH053	-	A	-	A	-	A	A	A	A	-	H	-	-	H	-	H	H	H	H	H	H	-	H	H	H	H	H	H	H	H	H	H	H	H	H	-	A	A	A	-
FH055	33	33.3849	8.33634	0.0546608	131.599	0.390109	0.184969	0.473024	FH055	H	H	-	H	-	-	H	H	H	H	B	H	H	H	-	H	-	H	H	H	H	-	-	-	H	-	H	H	H	-	-	H	B	H	B	H	H	H	-	H
FH056	31.5	30.936	19.3618	0.110074	81.1027	0.414731	0.267393	0.657824	FH056	H	H	-	A	A	-	A	A	A	A	-	-	-	A	-	A	A	A	A	A	A	A	A	A	A	A	A	A	A	-	H	H	H	H	B	H	H	H	H	H
FH057	33.1	33.3249	15.883	0.100885	123.329	0.385637	0.228325	0.582789	FH057	B	B	-	B	B	B	B	B	B	-	-	H	-	A	-	A	-	A	A	A	A	-	-	A	-	-	A	A	A	-	-	A	A	A	A	A	A	-	A	-
FH061	23.1	21.4755	6.95189	0.0393993	111.79	0.334481	0.0626662	0.189097	FH061	B	B	-	B	B	B	B	B	B	B	B	-	-	B	-	B	B	B	B	B	B	-	B	B	-	B	B	B	B	-	-	B	B	B	B	B	B	B	B	-
FH062	28.5	28.5144	13.7635	0.0839971	115.601	0.375819	0.206861	0.547837	FH062	B	B	B	B	B	B	B	B	B	B	H	-	H	H	H	A	-	A	A	A	A	A	A	A	-	-	A	A	A	-	-	A	A	A	A	A	A	A	A	-
FH063	29.9	30.2849	5.84328	0.0404913	136.351	0.366122	0.13649	0.380859	FH063	A	A	-	A	A	-	A	A	A	H	B	H	H	H	-	B	B	-	B	B	B	B	-	B	B	B	B	B	B	B	-	H	H	H	H	H	H	H	H	-
FH064	30.2	29.636	4.66191	0.0442865	197.779	0.29397	0.0813317	0.305791	FH064	B	B	-	B	B	B	B	B	B	B	B	B	H	H	-	H	H	-	H	H	H	H	H	H	-	B	H	H	H	-	H	H	H	H	H	H	H	H	A	-
FH066	33	33.4022	22.0207	0.11807	56.6828	0.431071	0.347408	0.825968	FH066	A	A	-	A	A	-	A	A	A	A	A	H	H	H	-	B	H	H	H	H	H	H	H	H	H	H	H	H	H	H	-	H	H	H	H	H	H	H	H	-
FH067	31.2	29.5755	4.27667	0.058868	240.78	0.375259	0.167423	0.450727	FH067	H	H	-	H	H	H	H	H	H	H	A	A	A	A	-	A	A	-	A	A	A	-	A	A	A	A	A	A	A	-	A	A	A	A	A	A	A	A	A	A
FH068	29.8	30.1849	15.5836	0.0854308	83.1453	0.442177	0.236723	0.536887	FH068	B	B	-	B	B	B	B	B	B	B	B	B	B	B	-	H	H	H	H	H	H	H	H	H	-	H	B	H	H	H	H	H	H	H	H	B	H	H	B	B
FH069	26.8	25.7058	13.6193	0.0914058	135.751	0.360522	0.140709	0.395075	FH069	-	A	-	A	A	-	H	H	H	B	B	-	B	B	B	B	B	B	B	B	B	B	B	B	B	B	B	B	B	B	B	B	B	B	B	B	B	B	H	H
FH070	31.6	31.6753	2.59718	0.0245314	180.673	0.299138	0.0713974	0.267976	FH070	H	A	-	A	A	A	A	A	A	-	A	A	-	A	-	A	-	A	A	A	A	-	A	A	A	-	H	H	H	H	-	B	B	B	B	B	B	B	B	-
FH071	26.1	26.1753	8.16548	0.0569859	162.129	0.400117	0.134632	0.332857	FH071	A	A	-	A	A	-	A	A	A	-	A	A	-	A	A	A	-	A	A	A	A	-	-	A	-	-	-	A	A	-	-	A	A	H	B	H	H	H	H	-
FH072	30	29.436	9.04641	0.0528256	101.105	0.315004	0.16628	0.540201	FH072	B	B	-	B	B	-	H	H	H	-	-	-	-	A	-	A	-	-	A	A	A	A	-	A	-	-	-	A	A	-	-	A	A	A	-	A	A	A	H	H
FH073	22.9	23.2849	11.094	0.0669529	114.136	0.397966	0.223445	0.565659	FH073	A	A	-	A	A	A	A	A	A	-	A	A	-	A	-	A	A	A	A	A	A	-	A	A	A	A	A	A	A	-	-	A	A	A	H	H	H	H	-	-
FH074	30.6	30.6144	18.2431	0.100577	73.8859	0.42747	0.264246	0.626731	FH074	A	A	-	A	A	A	A	A	A	A	A	A	A	A	H	H	H	H	H	H	H	H	H	B	H	H	H	H	H	H	H	H	H	A	A	A	A	A	A	-
FH075	26.3	26.5249	21.9791	0.124282	74.192	0.414377	0.294565	0.715048	FH075	A	A	-	A	-	-	H	H	H	H	H	B	B	B	B	B	B	B	B	B	B	B	B	B	B	B	B	B	B	B	-	B	B	B	B	B	B	B	B	-
FH077	29	29.3849	1.28906	0.0270032	222.247	0.288784	0.0824735	0.322795	FH077	A	A	-	A	A	-	A	A	A	H	H	H	H	H	-	H	-	H	H	H	H	H	H	H	H	B	H	H	H	H	H	H	H	H	H	H	H	H	A	-
FH078	32.4	32.4144	11.8979	0.0809965	142.17	0.409457	0.180813	0.442198	FH078	A	A	-	A	A	-	A	A	A	-	A	H	-	H	H	B	H	H	H	H	H	H	H	H	H	-	A	A	A	-	-	A	A	A	A	A	A	A	A	-
FH079	26.9	26.336	13.7237	0.078031	93.8428	0.311545	0.170694	0.546964	FH079	-	H	-	H	B	-	B	B	B	-	B	B	-	B	B	B	-	B	B	B	B	B	-	B	-	B	-	B	B	-	-	B	B	B	B	B	B	B	A	-
FH080	31.9	30.2755	NA	NA	NA	0.409389	0.214456	0.527715	FH080	B	H	-	H	H	-	H	H	H	-	-	H	H	H	H	H	H	H	H	H	H	H	H	H	H	H	H	H	H	-	-	A	A	A	A	H	H	H	H	-
FH081	38.1	38.1753	2.28332	0.0189562	160.73	0.328249	0.0878269	0.287017	FH081	A	A	-	A	H	-	A	A	A	B	B	H	H	H	H	H	-	H	H	H	H	H	H	H	H	-	H	H	H	-	-	B	H	H	B	H	A	A	H	-
FH082	33.2	33.6022	24.3496	0.147256	86.4283	0.435838	0.356051	0.837716	FH082	B	B	-	B	B	B	B	B	B	B	B	H	H	H	-	H	H	H	H	H	H	H	H	H	H	H	H	H	H	-	-	H	H	H	B	B	B	B	B	-
FH084	25.6	25.036	NA	NA	NA	0.281504	0.0562725	0.235868	FH084	H	H	-	H	H	H	H	H	H	H	H	H	-	H	H	H	H	H	H	H	H	H	-	H	H	H	H	H	H	H	H	H	H	H	H	H	H	H	B	-
FH085	31.2	31.5849	9.71735	0.0571766	112.941	0.37415	0.169455	0.455098	FH085	-	A	-	A	A	-	A	A	A	-	-	-	H	H	-	H	-	H	H	H	H	-	H	H	-	-	H	H	H	-	H	H	H	H	H	H	B	H	H	H
FH086	28.5	28.5144	8.95698	0.07191	179.461	0.353275	0.174895	0.495119	FH086	H	H	-	H	H	-	A	A	A	-	-	-	-	H	H	H	-	-	H	H	H	-	-	H	-	-	H	H	H	-	-	H	H	H	H	H	H	H	H	H
FH087	18.8	18.8753	6.15429	0.0396757	132.124	0.350644	0.133699	0.39155	FH087	H	H	H	H	H	-	H	H	H	H	H	H	H	A	-	A	A	A	A	A	A	A	A	A	A	-	A	H	H	H	H	H	H	B	B	H	H	H	H	H
FH088	28.2	28.2753	20.9594	0.0967654	20.659	0.513398	0.258087	0.504555	FH088	-	-	-	B	H	-	-	H	H	-	B	-	-	H	-	H	-	-	H	A	H	-	-	B	-	-	-	H	B	-	-	-	-	B	H	H	B	-	A	-
FH089	26.4	25.836	12.744	0.0981016	168.936	0.408229	0.218388	0.538334	FH089	H	H	H	H	H	-	H	H	H	H	H	-	-	A	A	A	A	A	A	A	A	-	-	A	A	A	A	A	A	-	-	-	A	A	A	H	H	H	H	-
FH090	36.2	36.6022	23.3839	0.145137	95.9442	0.44995	0.310993	0.710499	FH090	H	H	B	B	B	B	B	B	B	B	B	B	B	B	B	B	B	B	B	B	B	B	B	B	B	B	B	B	B	B	B	B	B	B	B	B	B	B	A	-
FH091	26.6	24.9755	NA	NA	NA	0.373469	0.114816	0.318734	FH091	A	A	-	A	A	-	A	A	A	-	A	-	A	A	-	A	A	A	A	A	A	-	A	A	A	A	H	H	H	-	-	H	H	H	H	H	A	A	A	A
FH092	35.6	36.6867	17.6492	0.119206	139.175	0.480311	0.305589	0.618521	FH092	H	H	H	H	H	H	H	H	H	H	B	H	H	H	H	H	H	H	H	H	H	H	H	H	H	-	H	H	H	H	H	H	H	H	H	H	H	H	B	H
FH093	31.6	31.9849	4.5527	0.0411865	176.394	0.375719	0.125057	0.339809	FH093	A	A	-	A	A	-	A	A	A	-	B	-	B	B	B	B	-	B	B	B	B	-	B	B	B	B	B	B	B	-	-	B	B	B	B	B	B	B	B	-
FH094	NA	NA	14.9181	0.1116	163.824	0.436843	0.204241	0.467107	FH094	A	A	-	A	A	A	A	A	A	A	A	A	A	A	A	A	A	A	A	A	A	-	A	A	A	A	A	A	A	-	-	A	A	H	-	B	H	H	B	-
FH095	32.7	32.136	21.4877	0.11719	65.8918	0.405592	0.291977	0.733393	FH095	H	H	H	H	H	-	B	B	B	-	H	H	-	H	-	H	H	H	H	H	H	B	H	H	H	H	-	H	H	H	-	-	H	H	H	H	H	H	H	-
FH096	28.7	28.7144	10.1111	0.0579209	95.9497	0.340459	0.161383	0.474942	FH096	-	H	-	H	-	-	B	-	A	-	-	-	-	A	-	A	-	-	-	A	A	-	-	-	-	-	-	A	A	-	-	-	-	-	-	A	A	-	A	-
FH097	38.4	38.4753	9.09532	0.0626609	144.856	0.383032	0.166349	0.436122	FH097	A	A	-	-	A	A	A	A	A	H	H	H	H	H	H	H	H	H	H	H	H	H	-	H	H	H	B	B	B	B	B	B	B	H	H	H	H	H	H	-
FH098	34.3	34.7022	17.6725	0.100339	81.7352	0.412572	0.278341	0.689546	FH098	H	H	-	H	H	-	H	H	H	-	B	-	B	B	B	B	B	B	B	B	B	B	B	B	B	B	-	H	H	B	-	-	B	H	H	B	H	B	B	B
FH099	28.9	28.9144	17.521	0.108274	108.462	0.402077	0.282334	0.709639	FH099	H	H	H	H	B	B	B	B	B	B	B	B	B	B	B	B	B	B	B	B	B	B	B	B	B	B	H	H	H	H	H	H	H	H	H	H	H	H	B	H
FH100	24.8	23.1755	NA	NA	NA	0.306581	0.083641	0.307075	FH100	A	A	-	A	A	A	A	A	A	A	A	A	A	A	A	A	A	A	A	A	A	A	A	A	A	A	A	A	A	H	H	H	H	H	H	H	H	B	B	B
FH101	28.9	29.1249	20.5615	0.127774	105.048	0.398474	0.268897	0.673892	FH101	A	A	-	A	A	A	A	A	A	A	H	H	H	H	B	H	H	H	H	H	H	H	H	H	H	H	H	H	H	-	A	A	A	A	H	H	H	H	H	H
FH102	32	32.4022	10.6921	0.0895747	181.431	0.353072	0.187197	0.537975	FH102	-	A	-	A	-	-	A	H	H	-	-	-	-	B	-	B	-	-	B	B	B	-	-	B	-	-	-	B	B	-	-	-	B	B	B	B	B	H	H	-
FH103	27.9	27.2002	19.1772	0.109912	87.3334	0.420642	0.255139	0.612075	FH103	H	H	-	H	H	-	H	H	H	-	H	-	-	H	H	H	-	-	H	H	H	-	-	H	-	H	-	H	H	-	-	-	H	H	H	H	H	H	B	-
FH104	34.4	34.4144	10.8007	0.0710308	133.264	0.380773	0.193141	0.506518	FH104	B	B	-	B	B	B	B	B	B	B	B	B	-	B	B	H	-	H	H	H	H	H	H	H	H	H	-	A	A	-	-	A	A	A	A	A	A	A	A	-
FH105	30	30.2249	18.1714	0.139834	170.469	0.433343	0.268087	0.611482	FH105	A	A	-	A	A	A	A	A	A	A	A	H	H	H	H	H	-	H	H	H	H	H	H	H	H	H	A	A	A	-	-	A	A	A	A	A	A	A	A	A
FH106	26	26.3849	10.6941	0.0696407	132.647	0.345038	0.202921	0.596267	FH106	A	A	-	A	A	H	A	A	A	H	H	-	H	H	H	H	-	H	H	H	H	H	-	H	-	-	H	H	H	H	H	H	B	B	B	B	B	B	B	-
FH107	27.9	28.1249	NA	NA	NA	0.439691	0.286823	0.659423	FH107	A	A	-	A	A	A	A	A	A	A	A	A	A	A	A	A	-	A	A	A	A	A	A	A	A	A	H	H	H	H	H	H	H	H	B	H	H	H	H	H
FH108	31	30.436	25.4923	0.147533	76.466	0.407948	0.329695	0.823339	FH108	A	A	-	A	A	-	A	A	A	H	H	H	H	H	H	H	H	H	H	H	H	H	H	H	H	H	H	H	H	H	H	H	H	H	B	B	B	B	B	H
FH109	36.3	36.6849	0.681435	0.0222845	224.042	0.370063	0.0920102	0.259918	FH109	H	H	-	H	H	H	H	H	H	H	B	B	B	B	B	B	B	B	B	B	B	B	B	B	B	B	B	H	H	-	-	H	H	H	H	H	H	H	H	H
FH110	37.3	36.736	23.5319	0.137056	81.1249	0.467023	0.250813	0.552605	FH110	A	A	-	A	A	-	A	A	A	H	H	H	-	H	H	H	H	H	H	H	H	H	H	H	H	H	H	H	H	H	H	H	H	H	B	B	B	B	B	B
FH111	33.2	33.6022	15.1519	0.0916504	109.092	0.40718	0.240928	0.59474	FH111	B	B	-	B	B	B	B	B	B	B	B	H	H	H	H	H	B	H	H	H	H	B	H	H	H	H	H	H	H	H	H	H	H	H	H	H	H	H	H	H
FH112	32	32.3849	6.93969	0.0517891	154.87	0.380212	0.153468	0.407125	FH112	B	B	-	B	B	-	B	B	B	B	B	-	-	B	B	B	-	-	B	B	B	B	-	B	-	-	-	B	B	-	-	B	B	B	H	H	H	H	H	-
FH113	25.9	25.9144	8.30825	0.0582564	148.074	0.36	0.154058	0.429837	FH113	B	B	-	B	B	-	B	B	B	B	B	-	-	B	B	B	B	-	B	B	B	B	B	B	B	B	H	H	H	-	-	H	H	H	H	B	H	H	H	H
FH114	30.6	30.6144	8.66288	0.0606876	148.621	0.290895	0.168072	0.576137	FH114	A	A	-	A	A	-	A	A	A	-	A	A	A	A	-	H	H	A	H	H	H	H	H	H	A	H	H	B	B	B	-	B	B	H	H	H	H	H	H	H
FH116	33.2	33.4249	24.9505	0.143629	73.5683	0.434021	0.354863	0.829992	FH116	H	H	-	B	B	-	B	B	B	B	B	H	B	B	B	B	B	-	B	B	B	B	B	B	B	B	B	B	H	H	H	H	B	H	H	H	H	-	-	-
FH117	28.1	26.4755	2.66864	0.0394745	228.366	0.351559	0.144365	0.423043	FH117	H	H	-	H	H	H	H	H	H	H	H	H	H	B	H	H	H	H	H	H	H	H	H	H	H	H	H	H	H	H	H	H	H	H	H	H	H	H	H	H
FH119	28.5	27.936	10.6832	0.0505122	46.3111	0.320076	0.150776	0.469866	FH119	B	H	-	B	B	B	B	B	B	H	B	H	-	H	H	H	H	H	H	H	H	H	-	H	H	-	H	H	H	-	-	H	H	H	B	H	H	H	H	-
FH120	28.8	28.236	15.1819	0.0851206	86.2583	0.358582	0.228968	0.64588	FH120	H	H	H	H	H	H	H	H	H	B	B	H	B	H	H	H	H	H	H	H	H	H	H	H	H	B	H	H	H	H	H	H	H	H	H	H	H	H	H	H
FH121	26.2	26.2144	14.8768	0.0958371	127.26	0.38419	0.237296	0.613865	FH121	-	H	-	H	H	-	H	H	H	-	B	-	-	A	-	A	-	-	A	A	A	-	H	-	-	-	H	H	H	-	-	H	B	H	B	H	B	B	B	-
FH125	28.4	28.7849	9.26359	0.0529132	107.235	0.360643	0.182599	0.510858	FH125	A	A	A	A	A	A	A	A	A	H	H	B	B	B	B	B	B	B	B	B	B	B	B	B	B	B	-	B	B	B	B	B	B	B	H	H	H	H	H	H
FH126	31	31.0753	7.81317	0.0575087	156.654	0.378634	0.137656	0.368194	FH126	H	H	-	H	H	-	H	H	H	-	-	-	-	H	-	H	-	-	H	H	H	-	H	H	H	-	H	H	H	-	-	B	B	-	B	H	H	H	H	H
FH127	20.6	20.6144	14.4321	0.0766705	72.0328	0.359298	0.242628	0.674028	FH127	H	H	-	H	H	-	H	H	H	B	B	B	B	H	-	H	H	H	H	H	H	-	H	H	H	H	-	H	H	-	-	B	B	H	H	H	H	H	H	-
FH128	35.5	36.5867	14.3397	0.0949077	133.458	0.452019	0.323759	0.697591	FH128	H	H	H	H	H	H	A	A	A	A	A	A	A	A	A	A	A	A	A	A	A	A	A	A	A	A	A	A	A	H	H	H	H	H	H	H	H	H	H	H
FH131	34.6	34.6753	14.6927	0.0668647	36.027	0.413026	0.208439	0.506812	FH131	A	A	-	A	A	A	A	A	A	A	-	A	-	A	B	H	H	H	H	H	H	H	H	H	H	H	H	H	H	H	H	A	A	A	-	A	A	A	A	-
FH132	30.7	31.7867	10.5192	0.0803718	172.325	0.379872	0.240901	0.619402	FH132	A	A	-	A	A	-	A	A	A	H	H	H	H	H	H	H	H	H	H	H	H	H	H	H	B	-	H	H	H	B	-	A	A	A	A	A	A	A	A	-
FH133	32.9	33.1249	10.424	0.086816	192.25	0.330883	0.185841	0.549202	FH133	A	A	-	A	A	-	A	A	A	-	B	-	-	B	-	B	-	-	B	B	B	-	-	B	-	-	-	B	B	-	-	B	B	B	B	H	H	H	B	-
FH134	21.1	19.4755	7.66313	0.0522864	152.489	0.302958	0.119384	0.402	FH134	B	B	B	B	B	B	B	B	B	H	H	H	A	A	A	A	A	A	A	A	A	A	A	A	-	A	A	A	A	-	-	A	A	A	A	A	A	A	A	-
FH135	21.9	21.9753	15.7574	0.0896676	90.0774	0.554766	0.190907	0.341986	FH135	H	H	-	H	H	H	H	H	H	H	H	H	H	H	H	H	H	H	H	H	H	H	H	H	H	H	H	H	H	H	H	H	H	A	A	A	A	A	A	-
FH137	33	34.0867	17.9839	0.0856321	24.6433	0.370875	0.30698	0.821921	FH137	B	H	-	H	-	-	H	H	H	-	A	-	-	A	-	H	-	-	H	H	H	-	-	H	-	-	-	H	H	-	-	H	B	H	B	H	H	H	B	-
FH141	32	32.0144	14.7258	0.0827344	91.1227	0.383234	0.230842	0.598991	FH141	A	A	-	A	A	-	A	A	A	A	A	-	-	A	-	A	-	-	A	A	A	-	A	A	-	-	-	A	A	-	-	A	A	A	A	H	H	H	H	-
FH142	32.2	32.6022	NA	NA	NA	0.421456	0.259027	0.6291	FH142	A	A	-	A	A	-	A	A	A	H	H	-	H	H	H	H	H	H	H	H	H	H	H	H	H	H	H	H	H	H	H	H	H	H	H	H	H	H	H	H
FH144	30.9	30.9753	4.4862	0.0413657	188.429	0.304157	0.0942836	0.335204	FH144	H	H	-	H	H	H	H	H	H	H	H	H	B	B	B	B	B	B	B	B	B	B	B	B	B	B	B	H	H	H	H	H	H	H	H	H	H	H	H	H
FH147	32.5	30.8755	2.67108	0.0392704	225.833	0.338639	0.121618	0.377845	FH147	H	H	H	H	H	H	H	H	H	-	B	B	B	H	H	H	H	H	H	H	H	H	H	H	H	H	H	H	H	H	-	H	H	H	H	H	H	H	H	-
FH148	34	34.2249	30.447	0.157737	33.7747	0.485488	0.407628	0.861309	FH148	B	B	B	B	B	B	H	H	H	A	A	A	A	A	-	A	A	A	A	A	A	A	A	A	A	A	A	H	H	-	-	H	H	H	H	H	H	H	H	H
FH150	28.9	29.2849	6.25189	0.0503623	164.65	0.409996	0.14093	0.342427	FH150	A	H	-	H	H	-	H	B	H	-	H	-	H	H	H	H	-	H	H	H	H	H	-	B	H	H	H	A	A	-	-	A	-	A	A	A	A	-	A	-
FH151	36	36.2249	27.8777	0.170546	88.111	0.497003	0.34165	0.705616	FH151	H	H	-	H	H	H	H	H	H	H	H	H	H	H	-	H	H	H	H	H	H	H	-	H	H	H	B	B	B	-	H	B	B	B	B	B	B	B	B	-
FH153	30.7	30.7753	10.2602	0.0558718	94.157	0.357624	0.163084	0.462499	FH153	B	B	B	B	B	B	B	B	B	H	H	H	-	H	B	H	H	H	H	H	H	H	B	H	H	H	H	H	H	-	-	-	A	A	A	A	A	A	A	H
FH155	29.7	30.0849	8.90122	0.0577227	135.313	0.340147	0.170645	0.507306	FH155	B	B	H	H	H	H	H	H	H	H	A	A	A	A	A	A	-	A	A	A	A	A	A	A	A	A	A	A	A	-	A	A	A	H	H	H	H	H	B	B
FH156	32.5	32.5753	5.79618	0.0621125	213.408	0.348364	0.125778	0.37245	FH156	B	H	-	H	H	H	H	H	H	A	B	-	B	B	B	B	B	-	B	B	B	B	B	B	B	B	B	B	B	B	-	B	B	B	B	B	B	B	B	-
FH157	24.2	23.636	21.6686	0.123925	79.1876	0.448113	0.294012	0.672034	FH157	B	B	-	B	B	B	B	B	B	B	B	-	-	B	B	B	-	B	B	B	B	-	-	B	B	B	B	B	B	-	-	B	B	B	H	H	H	H	H	H
FH158	26	26.4022	7.29205	0.0816389	227.899	0.335021	0.149308	0.457968	FH158	B	B	-	B	B	-	B	B	B	H	B	H	-	H	-	H	-	-	H	H	H	-	-	H	H	-	H	H	H	-	-	H	B	H	H	H	H	-	H	-
FH159	NA	NA	2.3511	0.0218968	170.947	0.291538	0.110812	0.403804	FH159	B	B	-	B	B	B	B	B	B	B	H	H	-	H	H	H	H	H	H	H	H	H	-	H	H	H	-	H	B	B	H	H	B	H	B	A	A	A	A	-
FH160	28.5	28.7249	16.9454	0.12563	161.473	0.43159	0.245839	0.563236	FH160	A	A	-	A	A	A	A	A	A	-	H	H	H	H	H	H	-	H	H	H	H	H	H	H	H	-	B	B	B	B	B	B	B	B	B	B	B	B	B	B
FH161	34.3	34.6849	0.440697	0.0202422	223.788	0.324221	0.0686932	0.238477	FH161	-	H	-	H	-	-	H	H	H	-	-	-	-	H	-	H	-	-	H	H	H	-	-	H	-	-	-	B	B	-	-	-	-	B	B	B	B	B	B	-
FH162	26.3	26.6849	17.608	0.092065	67.9559	0.423582	0.21269	0.503524	FH162	B	B	-	B	B	B	B	B	B	B	B	-	-	B	B	B	-	-	B	B	B	B	B	B	B	B	B	B	B	-	-	B	B	B	B	B	B	B	B	-
FH165	31.5	31.5144	13.2405	0.084857	129.14	0.393597	0.230495	0.587618	FH165	B	B	-	B	B	B	B	B	B	A	A	A	A	A	-	H	H	H	H	H	H	H	H	H	A	H	H	H	H	H	-	H	H	H	B	H	H	A	A	-
FH172	21.1	21.1753	6.10838	0.0358634	114.203	0.352125	0.116937	0.343448	FH172	B	B	-	B	B	H	H	H	H	-	H	H	H	H	H	H	H	H	H	H	H	H	H	H	H	-	H	H	H	H	-	B	H	H	B	H	H	A	A	-
FH178	23	23.4022	8.53209	0.0546347	119.792	0.280239	0.155656	0.567116	FH178	A	A	H	H	H	H	H	H	H	H	B	H	H	H	H	H	-	H	H	H	H	H	H	H	H	H	H	H	H	-	H	H	H	B	B	B	H	H	H	-
FH179	27.1	25.4755	NA	NA	NA	0.292977	0.049959	0.216096	FH179	A	A	-	A	A	A	A	A	A	B	B	B	B	B	B	B	B	B	B	B	B	B	B	B	B	B	H	H	H	B	H	H	H	H	H	H	H	H	H	H
FH180	32.3	32.5249	28.2732	0.184162	106.009	0.438413	0.339542	0.786011	FH180	-	H	-	H	H	-	B	B	B	B	B	B	-	B	B	B	B	-	B	B	B	B	B	B	B	B	B	B	B	-	-	A	A	A	-	A	A	A	A	-
FH181	27	27.3849	3.21175	0.0379575	202.347	0.34991	0.0967675	0.292502	FH181	B	B	-	B	B	B	B	B	B	B	B	B	B	B	B	B	B	B	B	B	B	B	B	B	B	B	B	B	B	H	H	H	H	H	H	H	H	H	H	-
FH182	32.9	32.336	6.16395	0.0459198	155.833	0.325981	0.148091	0.469111	FH182	H	H	-	H	H	-	H	H	H	H	H	H	-	H	H	A	A	A	A	A	A	A	-	A	A	-	A	A	A	-	-	A	A	H	-	-	H	H	H	H
FH183	22.5	22.5144	NA	NA	NA	0.257936	0.0511794	0.212597	FH183	B	H	H	H	H	H	H	H	H	H	H	H	B	B	B	B	B	B	B	B	B	B	B	B	B	B	B	B	B	B	B	B	B	B	B	H	H	H	H	-
FH184	31.4	31.8022	19.9766	0.119499	91.7752	0.457049	0.310505	0.699125	FH184	H	H	-	H	H	H	B	H	H	H	H	H	H	H	B	H	H	H	H	H	H	H	H	H	H	H	B	B	B	B	-	B	B	B	B	B	H	H	B	H
FH186	28	27.436	12.3052	0.0680677	91.1869	0.379118	0.201894	0.540276	FH186	-	A	-	A	A	H	A	A	A	H	H	H	B	H	B	B	B	B	B	B	B	B	B	B	B	B	H	H	H	-	-	H	B	B	H	H	H	H	H	-
FH187	30.1	30.4849	9.07038	0.050694	101.209	0.374954	0.174996	0.469284	FH187	A	A	-	A	A	-	A	A	A	A	A	H	H	H	B	H	-	H	H	H	H	H	H	H	H	H	H	H	H	-	-	H	H	H	H	H	H	H	H	H
FH188	25.9	25.9144	16.6346	0.0846976	52.8853	0.361878	0.241173	0.665381	FH188	H	H	-	H	H	H	A	A	A	H	H	H	H	H	H	H	H	H	H	H	H	H	H	H	H	H	H	H	H	H	-	H	H	H	H	H	H	H	H	H
FH190	NA	NA	12.3323	0.079352	138.397	0.39872	0.186975	0.459349	FH190	A	A	-	A	A	A	A	A	A	A	A	A	A	A	H	H	H	H	H	H	H	B	H	H	H	H	H	H	H	H	-	H	H	H	H	H	H	H	H	H
FH192	32.3	31.736	8.32451	0.0738008	194.518	0.30156	0.149832	0.512561	FH192	H	H	-	H	-	B	H	H	H	H	H	-	H	B	B	B	B	B	B	B	B	B	B	B	B	B	B	B	B	B	-	B	B	B	B	B	H	H	H	H
FH193	31.6	32.6867	2.82524	0.0482984	264.6	0.32984	0.132212	0.38467	FH193	B	B	B	B	B	B	H	H	H	H	B	-	H	H	H	B	H	H	H	H	H	H	H	H	H	H	H	H	H	H	H	H	H	H	H	H	H	H	H	-
FH195	31	31.0753	14.7751	0.071965	52.2583	0.426756	0.211947	0.498497	FH195	A	A	H	A	A	A	A	A	A	H	H	H	B	H	H	H	-	H	H	H	H	H	-	B	B	B	B	H	H	H	-	H	H	B	H	B	H	B	B	H
FH197	28	28.3849	NA	NA	NA	0.315731	0.0344494	0.142843	FH197	H	H	H	H	H	H	H	H	H	B	B	B	B	B	B	B	B	B	B	B	B	B	B	B	B	B	B	B	B	B	-	B	B	H	H	H	H	H	H	-
FH199	27.7	28.7867	14.7417	0.0767167	59.1709	0.403747	0.236123	0.572246	FH199	A	A	A	A	A	A	H	H	H	H	H	H	H	H	H	H	H	H	H	H	H	H	H	H	H	H	H	A	A	A	-	A	A	A	A	A	A	H	H	H
FH201	33.9	34.1249	17.1979	0.101935	100.352	0.365174	0.23906	0.642733	FH201	H	H	-	H	B	H	H	H	H	H	H	-	-	A	A	A	-	A	A	A	A	A	A	A	A	-	H	H	H	H	H	H	H	-	-	H	H	H	B	B
FH202	34.6	34.9849	10.9807	0.0616212	97.9826	0.39259	0.201388	0.516044	FH202	B	B	-	B	B	B	B	B	B	B	H	H	H	H	H	H	H	H	H	H	H	H	H	H	H	H	H	H	H	H	H	H	H	H	H	-	H	H	H	B
FH204	32.1	32.3249	28.2615	0.160317	64.403	0.466754	0.357126	0.781276	FH204	A	A	-	A	A	-	A	A	A	H	H	-	B	B	B	B	B	-	B	B	B	B	B	B	B	B	B	B	B	B	B	B	B	B	B	B	B	B	B	B
FH206	24.5	24.5753	10.4095	0.0622748	115.534	0.350754	0.179042	0.516859	FH206	A	A	-	A	A	A	A	A	A	A	A	A	A	A	A	H	H	H	H	H	H	H	H	H	H	H	B	B	B	B	B	B	B	B	B	B	H	H	H	H
FH207	30.6	30.8249	20.1292	0.107333	56.6859	0.389767	0.270377	0.691455	FH207	B	B	-	B	B	B	B	B	B	H	H	H	-	H	H	H	-	-	H	H	H	-	H	H	H	B	H	H	H	-	H	H	H	B	B	B	B	B	-	H
FH208	31.3	29.6755	0.218609	0.0308891	280.827	0.336566	0.104841	0.333236	FH208	H	H	-	H	H	H	H	H	H	H	B	-	B	B	B	B	-	B	B	B	B	B	-	B	B	B	-	B	B	-	-	H	H	B	B	B	B	B	B	-
FH213	34.5	34.8849	14.5806	0.0820642	91.8653	0.498026	0.247069	0.494811	FH213	A	A	-	A	A	-	A	A	A	A	A	A	A	A	A	A	-	A	A	A	A	A	A	A	A	-	A	A	A	-	A	A	A	A	A	A	A	A	A	-
FH214	34.2	35.2867	8.55898	0.0880529	222.235	0.340045	0.190064	0.540863	FH214	B	H	-	-	B	B	A	A	A	-	A	-	-	A	-	A	-	-	A	A	A	-	-	A	-	-	-	B	H	-	-	H	H	B	H	H	H	B	B	-
FH217	31.8	31.8753	8.53308	0.0511741	116.65	0.39365	0.150855	0.384388	FH217	A	A	-	A	A	-	H	H	H	-	H	-	-	B	B	B	-	-	B	B	B	B	-	B	-	B	-	B	B	-	-	B	B	B	B	B	H	H	B	-
FH218	28.3	28.6849	8.34609	0.0946698	227.896	0.363973	0.170981	0.475018	FH218	H	H	H	H	H	H	H	H	H	-	A	A	A	H	H	H	H	H	H	H	H	H	H	H	H	H	H	H	H	-	H	H	H	H	H	H	H	H	H	H
FH219	35.9	35.9753	18.1485	0.0825349	22.3737	0.412489	0.261831	0.641268	FH219	B	B	B	B	B	B	B	B	B	B	B	-	B	B	H	H	H	H	H	H	H	H	B	H	H	H	B	H	H	-	H	H	B	H	H	-	H	H	H	B
FH220	28.6	26.9755	3.37577	0.0443962	223.2	0.326072	0.0910032	0.305933	FH220	H	H	-	H	H	H	H	H	H	H	B	-	B	H	H	A	-	-	A	A	A	-	A	A	A	A	H	H	H	H	H	H	H	H	H	H	H	B	B	B
FH224	30.8	31.8867	17.4159	0.124974	144.909	0.444793	0.300995	0.675527	FH224	A	A	-	A	A	-	A	A	A	A	A	A	A	A	A	H	H	H	H	H	H	H	H	H	H	B	B	B	B	B	B	B	B	H	H	H	H	H	H	H
FH231	27.8	27.8144	6.45082	0.0564675	194.664	0.325156	0.137098	0.424569	FH231	-	A	-	A	A	-	A	A	A	H	H	H	H	H	H	H	-	H	H	H	H	-	H	H	H	H	-	H	H	H	H	A	A	A	A	H	H	H	H	-
FH233	NA	NA	NA	NA	NA	0.267619	0.0586107	0.205305	FH233	B	B	-	B	B	B	B	B	B	B	H	H	H	A	A	A	-	-	A	A	A	-	A	A	-	A	A	A	A	A	-	H	B	H	H	H	H	H	B	-
FH234	36.3	36.3144	17.3464	0.133289	168.593	0.38721	0.269996	0.691316	FH234	B	B	-	B	B	B	H	H	H	H	H	-	H	H	-	H	H	-	H	H	H	-	-	H	H	H	H	H	A	-	-	A	A	A	A	A	A	A	H	-
FH236	28.9	29.3022	5.14806	0.030197	88.2978	0.29665	0.123285	0.432384	FH236	B	H	-	B	B	H	B	B	B	B	B	B	-	B	B	B	B	B	B	B	B	B	B	B	B	B	B	H	H	H	-	H	H	-	B	H	H	H	H	H
FH238	34.6	34.9849	6.18404	0.0401819	126.301	0.36163	0.144262	0.407256	FH238	H	H	H	H	H	-	B	B	B	H	B	H	-	H	B	H	H	H	H	H	H	H	-	H	H	H	H	H	H	-	H	H	H	H	H	H	H	H	H	H
FH239	34.7	35.0849	2.15852	0.0273463	191.747	0.345557	0.0769867	0.242004	FH239	A	A	-	A	A	H	A	A	A	A	-	H	-	H	H	H	H	H	H	H	H	H	H	H	H	H	B	B	B	B	B	B	B	B	B	B	B	B	B	B
FH240	30.6	31.6867	16.4187	0.099362	102.99	0.497187	0.280967	0.566151	FH240	A	A	-	A	A	-	A	A	A	A	-	A	-	A	-	A	A	A	A	A	A	-	A	A	A	A	A	A	A	-	-	H	H	H	B	H	H	H	H	H
FH241	34.8	33.1755	16.3273	0.104139	120.263	0.436985	0.220277	0.506444	FH241	H	H	-	H	H	-	A	A	A	H	H	H	H	H	H	H	-	H	H	H	H	H	H	H	H	H	-	H	H	B	B	B	B	B	B	B	H	H	H	-
FH243	25.3	23.6755	6.53877	0.0490001	172.753	0.274199	0.106791	0.399777	FH243	H	H	H	-	H	H	H	H	H	-	-	B	B	B	B	B	B	-	B	B	B	B	B	B	B	B	B	B	B	-	-	-	H	H	B	H	H	H	H	-
FH245	26.9	25.2755	12.4233	0.0584724	44.6472	0.391865	0.155185	0.398659	FH245	B	B	-	B	B	B	H	H	H	A	A	A	A	A	A	A	A	A	A	A	A	A	A	A	A	-	H	H	H	H	H	H	H	H	B	H	H	H	H	H
FH246	26.9	27.3022	10.3173	0.0617882	113.292	0.362812	0.179344	0.497469	FH246	B	B	-	B	B	B	H	H	H	H	A	A	A	A	-	A	-	A	A	A	A	A	A	A	A	A	A	A	A	-	-	A	A	A	A	A	A	A	A	-
FH247	33.2	33.2144	24.1904	0.133011	61.5264	0.453169	0.337484	0.760658	FH247	A	A	-	A	A	A	A	A	A	-	B	-	B	B	B	B	B	B	B	B	B	B	B	B	B	B	B	B	B	H	H	H	H	H	H	H	H	H	H	-
FH248	28.4	27.836	11.7174	0.0774076	135.754	0.427335	0.19277	0.456452	FH248	H	H	-	B	H	B	B	B	H	H	A	A	-	A	A	A	-	A	A	A	A	A	A	A	-	-	-	A	A	-	-	A	A	A	A	A	A	A	A	-
FH250	31	31.0144	26.8947	0.160355	81.0351	0.495528	0.390635	0.810164	FH250	H	H	-	H	-	-	H	H	H	-	B	H	-	H	-	H	-	-	H	H	H	-	-	-	B	-	H	H	H	-	-	H	B	-	H	H	B	B	B	-
FH252	32.7	32.7753	17.866	0.0839986	33.2911	0.424115	0.249748	0.593725	FH252	B	B	-	B	B	B	B	B	B	H	H	H	-	H	H	H	H	H	H	H	H	H	H	H	H	-	H	H	H	B	-	B	B	B	B	B	B	B	B	B
FH256	29.6	29.036	23.2219	0.120452	48.8103	0.431629	0.334345	0.791103	FH256	B	B	B	H	H	H	H	H	H	-	-	A	-	A	A	A	A	A	A	A	A	-	A	A	A	-	A	A	A	-	-	A	A	A	A	A	H	H	B	B
FH257	33.1	34.1867	12.1534	0.0744945	113.635	0.419897	0.23552	0.550111	FH257	H	H	H	H	H	-	B	B	B	B	B	B	B	B	B	B	B	B	B	B	B	B	B	B	B	B	B	B	B	B	B	B	B	B	B	B	H	H	B	H
FH258	29.4	29.4144	9.32877	0.0668311	154.519	0.383514	0.17008	0.444474	FH258	B	B	B	B	B	B	B	B	B	B	B	B	B	A	A	A	A	A	A	A	A	A	A	A	A	A	B	H	H	H	H	H	H	H	H	H	H	H	H	H
FH259	29.6	30.0022	8.21865	0.0696606	181.399	0.436154	0.159095	0.373968	FH259	-	A	A	H	H	B	H	H	H	B	B	B	B	B	B	B	B	-	B	B	B	B	B	B	B	B	B	B	B	B	B	H	H	H	H	H	H	H	A	-
FH262	29.3	27.6755	24.5299	0.128563	58.604	0.46342	0.308063	0.668325	FH262	B	H	H	H	H	-	H	H	H	B	B	H	H	H	H	H	H	H	H	H	H	H	H	H	H	H	B	B	B	B	-	B	B	B	B	H	H	H	B	-
FH263	23.6	21.9755	15.8476	0.089134	89.9152	0.417063	0.222725	0.537702	FH263	B	H	H	H	H	H	H	H	H	H	B	B	B	B	B	B	B	B	B	B	B	B	B	B	B	B	H	H	H	H	-	H	H	H	H	H	H	-	H	-
FH264	37.5	37.5144	23.9024	0.119584	48.4469	0.474738	0.321695	0.694145	FH264	H	H	H	H	B	-	H	A	A	-	A	-	-	A	-	A	-	A	A	A	A	-	-	A	A	-	-	A	A	-	-	H	B	H	H	H	B	B	B	-
FH267	27.9	28.9867	14.3714	0.0922116	122.537	0.381329	0.264502	0.682431	FH267	H	H	-	B	H	H	H	H	H	H	H	H	H	B	B	B	B	-	B	B	B	B	B	B	B	B	B	B	B	B	-	-	B	B	B	B	B	B	H	-
FH268	29	29.3849	7.20437	0.0513057	158.132	0.292677	0.14183	0.493085	FH268	H	H	-	H	B	-	H	H	H	-	B	-	-	B	-	B	-	-	B	B	B	-	-	B	-	-	-	B	B	-	-	-	B	-	B	-	-	-	B	-
FH270	33.3	33.3753	13.2533	0.087363	133.101	0.421761	0.218973	0.512062	FH270	H	H	H	H	H	-	H	H	H	-	H	H	B	H	A	A	-	-	A	A	A	A	A	A	A	A	A	A	A	-	-	H	H	H	B	B	B	B	B	B
FH271	36	37.0867	21.3051	0.145692	141.209	0.490275	0.365535	0.726983	FH271	B	B	-	B	B	B	B	B	B	B	B	-	-	H	H	H	B	-	H	H	B	H	H	H	H	H	H	H	H	H	H	H	H	H	H	H	B	B	B	B
FH272	34.4	35.4867	22.6447	0.145146	124.132	0.502642	0.373237	0.724089	FH272	A	A	-	A	A	H	H	H	H	-	H	H	H	H	H	H	H	H	H	H	H	H	H	H	H	H	-	A	A	-	-	A	A	H	H	H	H	H	H	-
FH274	28.4	28.8022	4.43099	0.0466855	204.608	0.280967	0.129565	0.477312	FH274	A	A	-	A	A	-	H	H	H	H	B	-	B	B	B	B	B	B	B	B	B	B	B	B	B	B	B	B	B	H	-	H	H	H	B	H	H	H	H	H
FH275	31.7	32.0849	5.22458	0.0449774	172.754	0.371831	0.113379	0.313821	FH275	B	B	B	B	B	B	B	B	B	B	A	A	A	A	-	A	A	A	A	A	A	A	A	A	A	A	A	H	H	-	H	H	H	H	H	H	H	H	H	-
FH277	33.6	33.9849	16.4721	0.0893141	77.7597	0.441854	0.252829	0.574678	FH277	A	A	-	A	A	-	A	A	A	H	H	H	H	H	H	H	B	H	H	H	H	H	H	B	H	H	H	H	H	H	-	H	H	H	B	H	H	H	B	B
FH278	29.7	29.9249	15.4196	0.104318	140.546	0.384407	0.225968	0.578562	FH278	A	A	-	A	A	-	A	A	A	A	A	-	A	A	A	H	H	H	H	H	H	H	H	H	H	H	H	H	H	H	-	H	-	B	H	H	H	H	H	-
FH280	28.9	29.9867	4.62485	0.0366586	149.169	0.318346	0.140642	0.42502	FH280	H	H	H	H	H	H	H	H	H	H	B	B	-	B	B	B	B	B	B	B	B	B	B	B	B	B	B	B	B	B	B	B	B	H	H	H	H	H	H	H
FH281	34.7	34.7753	11.1587	0.0511113	49.9006	0.37823	0.191782	0.509404	FH281	B	B	-	B	B	B	B	B	B	H	A	A	A	A	A	A	-	A	A	A	A	A	A	A	A	A	A	A	A	A	-	A	A	A	A	A	A	A	A	-
FH282	31.9	32.2849	19.9221	0.11031	77.0412	0.436589	0.266274	0.613564	FH282	H	H	-	H	H	H	H	H	H	H	H	H	-	H	-	H	H	H	H	H	H	H	H	H	H	H	H	H	H	-	-	A	A	A	A	A	A	A	A	-
FH283	32.6	32.6753	8.67419	0.0655281	161.571	0.341062	0.160965	0.481767	FH283	-	A	-	A	A	-	A	A	A	-	-	-	-	A	-	A	-	-	A	A	H	H	-	A	-	-	-	H	H	H	-	H	B	B	B	B	B	B	B	-
FH285	31.9	31.336	19.0407	0.108822	95.4033	0.38926	0.289967	0.740682	FH285	B	B	-	B	B	B	B	B	B	H	A	A	A	A	A	A	A	A	A	A	A	A	A	A	A	A	H	H	H	H	-	H	H	H	H	B	H	H	H	-
FH287	26.2	25.636	10.2815	0.065416	125.373	0.351156	0.176311	0.511762	FH287	H	H	H	H	H	-	B	B	B	B	B	B	B	B	B	B	B	B	B	B	B	B	B	B	B	B	B	B	B	B	B	B	B	B	B	B	B	B	B	B
FH288	32.7	32.9249	26.2237	0.14	47.8955	0.480074	0.347512	0.740708	FH288	B	H	-	H	H	H	H	H	H	H	B	H	H	B	B	B	B	-	B	B	B	B	B	B	B	B	B	B	B	B	-	B	B	B	H	H	H	H	H	H
FH291	31.5	32.5867	7.24588	0.0853016	241.13	0.394461	0.185495	0.453617	FH291	B	B	-	B	B	B	B	B	B	B	B	-	B	B	B	H	-	H	H	H	H	-	H	H	H	-	-	H	B	-	H	H	H	H	H	H	A	A	A	-
FH292	27.8	27.236	NA	NA	NA	0.404945	0.295878	0.744297	FH292	H	H	-	B	B	B	B	B	B	B	B	-	H	H	H	H	-	H	H	H	H	H	-	H	-	H	B	B	B	B	B	B	B	B	B	B	B	B	H	-
FH296	31.3	31.3753	17.2215	0.0762551	17.0045	0.393406	0.227996	0.58439	FH296	A	A	-	A	A	H	A	A	A	-	A	A	A	A	A	A	-	A	A	A	A	A	A	A	A	A	A	A	A	A	-	H	-	H	H	H	H	B	B	-
FH297	NA	NA	NA	NA	NA	0.419078	0.18682	0.439504	FH297	A	A	-	A	A	H	A	A	A	H	H	-	H	H	-	H	H	H	H	H	H	H	H	H	H	-	H	H	H	H	-	H	H	H	B	H	H	H	H	H
FH298	23.1	23.1753	9.48749	0.0629679	146.388	0.341043	0.14956	0.438255	FH298	H	H	-	H	H	B	B	B	B	B	B	-	-	B	B	B	B	B	B	B	B	B	B	B	B	B	B	B	B	-	-	B	B	B	B	B	B	B	B	-
FH300	31.3	30.736	21.97	0.119811	65.0627	0.410465	0.286049	0.71045	FH300	B	B	-	B	B	B	B	B	B	-	B	B	B	B	B	H	-	-	H	H	H	-	B	H	B	H	B	B	B	B	-	H	H	B	B	H	B	B	B	-
[truncated: 238 more columns]
